# Supplementary material for: ﻿Hidden treasures of herbaria - even small collections contain a wealth of diversity: the powdery mildews of the North Carolina State Larry F. Grand Mycological Herbarium
Source: IMA Fungus. 2025 Jun 10;16:e156231. doi: 10.3897/imafungus.16.156231 (PMC12256997; doi:10.3897/imafungus.16.156231)
Supplement: XML Treatment for Erysiphe amphicarpaeicola [file imafungus.16.156231-treatment1.xml]

<!DOCTYPE tp:taxon-treatment
  PUBLIC "-//TaxonX//DTD Taxonomic Treatment Publishing DTD v0 20100105//EN" "tax-treatment-NSO.dtd">
<tp:taxon-treatment xmlns:tp="http://www.plazi.org/taxpub"><tp:treatment-meta><kwd-group><label>Taxon classification</label><kwd>
                <named-content content-type="kingdom">Animalia</named-content>
              </kwd><kwd>
                <named-content content-type="order">Helotiales</named-content>
              </kwd><kwd>
                <named-content content-type="family">Erysiphaceae</named-content>
              </kwd></kwd-group><mixed-citation publication-type="journal"><person-group><name><surname>LaGreca</surname><given-names>Scott</given-names></name><name><surname>Crouch</surname><given-names>Uma</given-names></name><name><surname>Paul</surname><given-names>Andrew</given-names></name><name><surname>Thomas</surname><given-names>Jacklyn</given-names></name><name><surname>Thompson</surname><given-names>Jake</given-names></name><name><surname>Shaw</surname><given-names>Christian</given-names></name><name><surname>Cubeta</surname><given-names>Marc A.</given-names></name><name><surname>Braun</surname><given-names>Uwe</given-names></name><name><surname>Bradshaw</surname><given-names>Michael</given-names></name></person-group><article-title>﻿Hidden treasures of herbaria - even small collections contain a wealth of diversity: the powdery mildews of the North Carolina State Larry F. Grand Mycological Herbarium</article-title><source>IMA Fungus</source><day>10</day><month>06</month><year>2025</year><volume>16</volume><pub-id pub-id-type="doi">10.3897/imafungus.16.156231</pub-id></mixed-citation></tp:treatment-meta><tp:nomenclature><label>﻿</label><tp:taxon-name>
              <object-id xmlns:xlink="http://www.w3.org/1999/xlink" content-type="arpha" xlink:type="simple">122556AB-1127-5C5F-9A5A-7D663D1F982D</object-id>
              <tp:taxon-name-part taxon-name-part-type="genus" reg="Erysiphe">Erysiphe</tp:taxon-name-part>
              <tp:taxon-name-part taxon-name-part-type="species" reg="amphicarpaeicola">amphicarpaeicola</tp:taxon-name-part>
              <object-id xmlns:xlink="http://www.w3.org/1999/xlink" content-type="mycobank" xlink:type="simple">858351</object-id>
            </tp:taxon-name><tp:taxon-authority>M. Bradshaw</tp:taxon-authority><tp:taxon-status xmlns:xlink="http://www.w3.org/1999/xlink" xlink:type="simple">sp. nov.</tp:taxon-status><xref ref-type="fig" rid="F5">Fig. 5</xref></tp:nomenclature><tp:treatment-sec sec-type="etymology" id="SECID0EJHAE"><title>Etymology.</title><p>Epithet composed of the name of the host genus and the Latin-derived suffix “-cola” (dweller).</p><fig id="F5" position="float" orientation="portrait"><object-id xmlns:xlink="http://www.w3.org/1999/xlink" content-type="doi" xlink:type="simple">10.3897/imafungus.16.156231.figure5</object-id><object-id xmlns:xlink="http://www.w3.org/1999/xlink" content-type="arpha" xlink:type="simple">C6E401F6-D222-5E97-A11D-253B8FC7CBF8</object-id><label>Figure 5.</label><caption><p><italic><tp:taxon-name><tp:taxon-name-part taxon-name-part-type="genus" reg="Erysiphe">Erysiphe</tp:taxon-name-part><tp:taxon-name-part taxon-name-part-type="species" reg="amphicarpaeicola">amphicarpaeicola</tp:taxon-name-part></tp:taxon-name></italic> sp. nov. (<bold>a, c</bold> from <abbrev xmlns:xlink="http://www.w3.org/1999/xlink" xlink:title="Larry F. Grand Mycological Herbarium" id="ABBRID0EDIAE" xlink:type="simple">NCSLG</abbrev> 22551 <bold>b</bold> from NCSLG25141) <bold>a</bold> habit, on leaves of <italic><tp:taxon-name><tp:taxon-name-part taxon-name-part-type="genus" reg="Amphicarpaea">Amphicarpaea</tp:taxon-name-part><tp:taxon-name-part taxon-name-part-type="species" reg="bracteata">bracteata</tp:taxon-name-part></tp:taxon-name></italic><bold>b</bold> conidiophores with conidia <bold>c</bold> split chasmothecium showing mycelioid appendages. Scale bars: 0.5 mm (<bold>a</bold>); 25 µm (<bold>b</bold>); 30 µm (<bold>c</bold>).</p></caption><graphic xmlns:xlink="http://www.w3.org/1999/xlink" xlink:href="imafungus-16-e156231-g005.jpg" position="float" orientation="portrait" xlink:type="simple" id="oo_1349524.jpg"><uri content-type="original_file" xlink:type="simple">https://binary.pensoft.net/fig/1349524</uri></graphic></fig></tp:treatment-sec><tp:treatment-sec sec-type="diagnosis" id="SECID0EFJAE"><title>Diagnosis.</title><p>Morphologically distinguished from <italic><tp:taxon-name><tp:taxon-name-part taxon-name-part-type="genus" reg="Erysiphe">Erysiphe</tp:taxon-name-part><tp:taxon-name-part taxon-name-part-type="species" reg="glycines">glycines</tp:taxon-name-part></tp:taxon-name></italic> by having chasmothecia with shorter appendages, up to twice as long as the chasmothecial diameter (versus up to seven times as long as the diameter in <italic><tp:taxon-name><tp:taxon-name-part taxon-name-part-type="genus" reg="Erysiphe">E.</tp:taxon-name-part><tp:taxon-name-part taxon-name-part-type="species" reg="glycines">glycines</tp:taxon-name-part></tp:taxon-name></italic>), and phylogenetically by forming a distant highly supported clade.</p></tp:treatment-sec><tp:treatment-sec sec-type="material" id="SECID0EBKAE"><title>Type.</title><p><bold>USA</bold> • North Carolina, Ashe County, near West Jefferson, on leaves of <italic><tp:taxon-name><tp:taxon-name-part taxon-name-part-type="genus" reg="Amphicarpaea">Amphicarpaea</tp:taxon-name-part><tp:taxon-name-part taxon-name-part-type="species" reg="bracteata">bracteata</tp:taxon-name-part></tp:taxon-name></italic>, along Bluff Mountain logging road, <named-content xmlns:xlink="http://www.w3.org/1999/xlink" content-type="dwc:verbatimCoordinates" xlink:type="simple"><named-content content-type="geo-json" specific-use="{&#34;type&#34;:&#34;Point&#34;,&#34;coordinates&#34;:[-81.555889,36.390806]}" id="NCID0EXKAE" xlink:type="simple">36°23'26.9"N, 81°33'21.2"W</named-content></named-content>, 14 September 2024, J. Thompson (<abbrev xmlns:xlink="http://www.w3.org/1999/xlink" xlink:title="Larry F. Grand Mycological Herbarium" id="ABBRID0E3KAE" xlink:type="simple">NCSLG</abbrev> 25124—holotype). Ex-holotype sequence: <ext-link xmlns:xlink="http://www.w3.org/1999/xlink" xlink:href="PV416665" ext-link-type="gen" xlink:type="simple">PV416665</ext-link> (ITS), <ext-link xmlns:xlink="http://www.w3.org/1999/xlink" xlink:href="PV472002" ext-link-type="gen" xlink:type="simple">PV472002</ext-link> (<italic><abbrev xmlns:xlink="http://www.w3.org/1999/xlink" xlink:title="Glyceraldehyde 3-Phosphate Dehydrogenase" id="ABBRID0ELLAE" xlink:type="simple">GAPDH</abbrev></italic>), <ext-link xmlns:xlink="http://www.w3.org/1999/xlink" xlink:href="PV471964" ext-link-type="gen" xlink:type="simple">PV471964</ext-link> (<italic><abbrev xmlns:xlink="http://www.w3.org/1999/xlink" xlink:title="Glutamine synthetase" id="ABBRID0EVLAE" xlink:type="simple">GS</abbrev></italic>).</p></tp:treatment-sec><tp:treatment-sec sec-type="description" id="SECID0EZLAE"><title>Description.</title><p><bold><italic>Mycelium</italic></bold> amphigenous, forming effuse, arachnoid, whitish patches; <bold><italic>hyphae</italic></bold> branched, often at right angles, septate, hyaline, thin-walled, smooth, 3–5 µm wide; hyphal appressoria solitary, nipple-shaped to lobate, 4–10 µm wide; conidiophores 65–80 µm long, septate at base, foot cells 24–42 µm long and 6–8 µm wide, straight to usually somewhat flexuous, sinuous, followed by 1–2 shorter cells, about 15–20 × 7–8 µm <bold><italic>conidia</italic></bold> formed singly, cylindrical-doliiform, 23–35 × 10–12 µm, germination not seen. <bold><italic>Chasmothecia</italic></bold> scattered, subglobose to globose, dark brown, 90–154 × 104–157 µm in diameter; <bold><italic>peridium</italic></bold> cells irregularly polygonal, 6–13 × 10–19 µm; <bold><italic>appendages</italic></bold> in the lower half of the chasmothecium, number variable, few to numerous, mycelioid, often interwoven with the mycelium and with each other, sometimes poorly developed and hard to distinguish from the mycelial hyphae, length variable (up to two times the diameter of the chasmothecium), thin-walled, smooth, narrow (up to 4 µm wide), septate, hyaline; <bold><italic>asci</italic></bold> 4–6 per chasmothecium, 63–70 × 38–45 µm, oblong-ellipsoid, short-stalked, 6-spored; <bold><italic>ascospores</italic></bold> ellipsoid-ovoid, 20–22 × 11–12 µm, colorless.</p></tp:treatment-sec><tp:treatment-sec sec-type="material" id="SECID0E5MAE"><title>Additional specimens examined.</title><p>(all on leaves of <italic><tp:taxon-name><tp:taxon-name-part taxon-name-part-type="genus" reg="Amphicarpaea">Amphicarpaea</tp:taxon-name-part><tp:taxon-name-part taxon-name-part-type="species" reg="bracteata">bracteata</tp:taxon-name-part></tp:taxon-name></italic>): <bold>USA</bold> • North Carolina, Macon County, Cashiers, along roadside, <named-content xmlns:xlink="http://www.w3.org/1999/xlink" content-type="dwc:verbatimCoordinates" xlink:type="simple"><named-content content-type="geo-json" specific-use="{&#34;type&#34;:&#34;Point&#34;,&#34;coordinates&#34;:[-83.126944,35.016389]}" id="NCID0EUNAE" xlink:type="simple">35°00'59"N, 83°07'37"W</named-content></named-content>, 2024, June 2024, J. Thompson 100 (<abbrev xmlns:xlink="http://www.w3.org/1999/xlink" xlink:title="Larry F. Grand Mycological Herbarium" id="ABBRID0EZNAE" xlink:type="simple">NCSLG</abbrev> 25142); • Shortoff Mountain along trail, <named-content xmlns:xlink="http://www.w3.org/1999/xlink" content-type="dwc:verbatimCoordinates" xlink:type="simple"><named-content content-type="geo-json" specific-use="{&#34;type&#34;:&#34;Point&#34;,&#34;coordinates&#34;:[-83.126944,35.016389]}" id="NCID0EAOAE" xlink:type="simple">35°00'59"N, 83°07'37"W</named-content></named-content>, June 2024, J. Thompson 101. (<abbrev xmlns:xlink="http://www.w3.org/1999/xlink" xlink:title="Larry F. Grand Mycological Herbarium" id="ABBRID0EFOAE" xlink:type="simple">NCSLG</abbrev> 25141); • Macon County, Highlands, on leaves of <italic><tp:taxon-name><tp:taxon-name-part taxon-name-part-type="genus" reg="Amphicarpaea">Amphicarpaea</tp:taxon-name-part><tp:taxon-name-part taxon-name-part-type="species" reg="bracteata">bracteata</tp:taxon-name-part></tp:taxon-name></italic> along roadside, 16 September 1975, L.F. Grand 2095 (<abbrev xmlns:xlink="http://www.w3.org/1999/xlink" xlink:title="Larry F. Grand Mycological Herbarium" id="ABBRID0EUOAE" xlink:type="simple">NCSLG</abbrev> 22551).</p></tp:treatment-sec><tp:treatment-sec sec-type="Substrate/host" id="SECID0EYOAE"><title>Substrate/host.</title><p><italic><tp:taxon-name><tp:taxon-name-part taxon-name-part-type="genus" reg="Amphicarpaea">Amphicarpaea</tp:taxon-name-part><tp:taxon-name-part taxon-name-part-type="species" reg="bracteata">bracteata</tp:taxon-name-part></tp:taxon-name></italic>.
            </p></tp:treatment-sec><tp:treatment-sec sec-type="distribution" id="SECID0EJPAE"><title>Distribution.</title><p>North America (Canada, USA), probably widespread.</p></tp:treatment-sec><tp:treatment-sec sec-type="notes" id="SECID0EOPAE"><title>Notes.</title><p><xref ref-type="bibr" rid="B2">Amano (1986)</xref> listed <italic><tp:taxon-name><tp:taxon-name-part taxon-name-part-type="genus" reg="Amphicarpaea">Amphicarpaea</tp:taxon-name-part><tp:taxon-name-part taxon-name-part-type="species" reg="bracteata">bracteata</tp:taxon-name-part></tp:taxon-name></italic> as host of <italic><tp:taxon-name><tp:taxon-name-part taxon-name-part-type="genus" reg="Erysiphe">Erysiphe</tp:taxon-name-part><tp:taxon-name-part taxon-name-part-type="species" reg="communis">communis</tp:taxon-name-part></tp:taxon-name></italic> from Canada and the United States. <xref ref-type="bibr" rid="B17">Braun and Cook (2012)</xref> assigned North American <italic><tp:taxon-name><tp:taxon-name-part taxon-name-part-type="genus" reg="Erysiphe">Erysiphe</tp:taxon-name-part></tp:taxon-name></italic> specimens on <italic><tp:taxon-name><tp:taxon-name-part taxon-name-part-type="genus" reg="Amphicarpaea">A.</tp:taxon-name-part><tp:taxon-name-part taxon-name-part-type="species" reg="bracteata">bracteata</tp:taxon-name-part></tp:taxon-name></italic> to <italic><tp:taxon-name><tp:taxon-name-part taxon-name-part-type="genus" reg="Erysiphe">E.</tp:taxon-name-part><tp:taxon-name-part taxon-name-part-type="species" reg="glycines">glycines</tp:taxon-name-part></tp:taxon-name></italic>, an Asian species that occurs on <italic><tp:taxon-name><tp:taxon-name-part taxon-name-part-type="genus" reg="Glycine">Glycine</tp:taxon-name-part></tp:taxon-name></italic> spp. and <italic><tp:taxon-name><tp:taxon-name-part taxon-name-part-type="genus" reg="Amphicarpaea">Amphicarpaea</tp:taxon-name-part><tp:taxon-name-part taxon-name-part-type="species" reg="edgeworthii">edgeworthii</tp:taxon-name-part></tp:taxon-name></italic>. This decision was based on the morphological similarity between Asian and North American specimens. Sequences retrieved from Asian collections on <italic><tp:taxon-name><tp:taxon-name-part taxon-name-part-type="genus" reg="Glycine">Glycine</tp:taxon-name-part></tp:taxon-name></italic> spp. and <italic><tp:taxon-name><tp:taxon-name-part taxon-name-part-type="genus" reg="Amphicarpaea">Amphicarpaea</tp:taxon-name-part><tp:taxon-name-part taxon-name-part-type="species" reg="edgeworthii">edgeworthii</tp:taxon-name-part></tp:taxon-name></italic> form a strongly supported species clade within the basal <italic><tp:taxon-name><tp:taxon-name-part taxon-name-part-type="genus" reg="Uncinula">Uncinula</tp:taxon-name-part></tp:taxon-name></italic> lineage within <italic><tp:taxon-name><tp:taxon-name-part taxon-name-part-type="genus" reg="Erysiphe">Erysiphe</tp:taxon-name-part></tp:taxon-name></italic> (<xref ref-type="bibr" rid="B9">Bradshaw et al. 2023b</xref>). The North American <italic><tp:taxon-name><tp:taxon-name-part taxon-name-part-type="genus" reg="Erysiphe">E.</tp:taxon-name-part><tp:taxon-name-part taxon-name-part-type="species" reg="amphicarpaeicola">amphicarpaeicola</tp:taxon-name-part></tp:taxon-name></italic> clade also clusters in the <italic><tp:taxon-name><tp:taxon-name-part taxon-name-part-type="genus" reg="Uncinula">Uncinula</tp:taxon-name-part></tp:taxon-name></italic> lineage, far from <italic><tp:taxon-name><tp:taxon-name-part taxon-name-part-type="genus" reg="Erysiphe">E.</tp:taxon-name-part><tp:taxon-name-part taxon-name-part-type="species" reg="glycines">glycines</tp:taxon-name-part></tp:taxon-name></italic> (Fig. <xref ref-type="fig" rid="F2">2</xref>). Based on the examined specimens, chasmothecia on <italic><tp:taxon-name><tp:taxon-name-part taxon-name-part-type="genus" reg="Amphicarpaea">A.</tp:taxon-name-part><tp:taxon-name-part taxon-name-part-type="species" reg="bracteata">bracteata</tp:taxon-name-part></tp:taxon-name></italic> differ from <italic><tp:taxon-name><tp:taxon-name-part taxon-name-part-type="genus" reg="Erysiphe">E.</tp:taxon-name-part><tp:taxon-name-part taxon-name-part-type="species" reg="glycines">glycines</tp:taxon-name-part></tp:taxon-name></italic> chasmothecia in having shorter appendages, up to twice as long as the chasmothecial diameter (versus up to seven times as long as the diameter).</p></tp:treatment-sec><tp:treatment-sec><!--Section generated to contain objects referenced in tp:taxon-treatment.--><fig id="F2" position="float" orientation="portrait"><object-id xmlns:xlink="http://www.w3.org/1999/xlink" content-type="doi" xlink:type="simple">10.3897/imafungus.16.156231.figure2</object-id><object-id xmlns:xlink="http://www.w3.org/1999/xlink" content-type="arpha" xlink:type="simple">5917FAAA-2196-5D52-BE25-A3F750FF0B82</object-id><label>Figure 2.</label><caption><p>Bayesian maximum clade credibility tree of concatenated ITS+28S+<italic>CAM</italic>+<italic><abbrev xmlns:xlink="http://www.w3.org/1999/xlink" xlink:title="Glyceraldehyde 3-Phosphate Dehydrogenase" id="ABBRID0EHCAE" xlink:type="simple">GAPDH</abbrev></italic>+<italic><abbrev xmlns:xlink="http://www.w3.org/1999/xlink" xlink:title="Glutamine synthetase" id="ABBRID0EMCAE" xlink:type="simple">GS</abbrev></italic>+<abbrev xmlns:xlink="http://www.w3.org/1999/xlink" xlink:title="intergenic spacer" id="ABBRID0EQCAE" xlink:type="simple">IGS</abbrev> regions of select taxa in the <italic><tp:taxon-name><tp:taxon-name-part taxon-name-part-type="genus" reg="Uncinula">Uncinula</tp:taxon-name-part></tp:taxon-name></italic> lineage. The phylogenetic tree revealed two undescribed species. Fungal species are denoted and followed by the host, collection locality, and voucher number. Type status (HT: Holotype, IT: Isotype, ET: Epitype, NT: Neotype, ST: Syntype) of the specimens concerned is denoted as well as reference sequences for phylogenetic purposes (RS). Posterior probabilities ≥ 90 are displayed followed by bootstrap values greater than 70% for the maximum likelihood (ML) analyses. Taxa in bold were sequenced for the current study.</p></caption><graphic xmlns:xlink="http://www.w3.org/1999/xlink" xlink:href="imafungus-16-e156231-g002.jpg" position="float" orientation="portrait" xlink:type="simple" id="oo_1349521.jpg"><uri content-type="original_file" xlink:type="simple">https://binary.pensoft.net/fig/1349521</uri></graphic></fig></tp:treatment-sec><ref-list><ref id="B2"><mixed-citation xmlns:xlink="http://www.w3.org/1999/xlink" xlink:type="simple"><person-group><name name-style="western"><surname>Amano</surname><given-names>K</given-names></name></person-group> (<year>1986</year>) <source>Host range and geographical distribution of the powdery mildew fungi. 2<sup>nd</sup> edn.</source><publisher-name>Scientific Societies Press</publisher-name>, <publisher-loc>Tokyo</publisher-loc>, <size units="page">741 pp</size>.</mixed-citation></ref><ref id="B17"><mixed-citation xmlns:xlink="http://www.w3.org/1999/xlink" xlink:type="simple"><person-group><name name-style="western"><surname>Braun</surname><given-names>U</given-names></name><name name-style="western"><surname>Cook</surname><given-names>RTA</given-names></name></person-group> (<year>2012</year>) <article-title>Taxonomic Manual of the <italic><tp:taxon-name><tp:taxon-name-part taxon-name-part-type="order">Erysiphales</tp:taxon-name-part></tp:taxon-name></italic> (Powdery Mildews).</article-title><source>CBS Biodiversity Series</source><volume>11</volume>: <fpage>1</fpage>–<lpage>707</lpage>.</mixed-citation></ref><ref id="B9"><mixed-citation xmlns:xlink="http://www.w3.org/1999/xlink" xlink:type="simple"><person-group><name name-style="western"><surname>Bradshaw</surname><given-names>M</given-names></name><name name-style="western"><surname>Braun</surname><given-names>U</given-names></name><name name-style="western"><surname>Pfister</surname><given-names>DH</given-names></name></person-group> (<year>2023b</year>) <article-title>Phylogeny and taxonomy of the genera of <italic><tp:taxon-name><tp:taxon-name-part taxon-name-part-type="family">Erysiphaceae</tp:taxon-name-part></tp:taxon-name></italic>, part 4, <italic><tp:taxon-name><tp:taxon-name-part taxon-name-part-type="genus">Erysiphe</tp:taxon-name-part></tp:taxon-name></italic> (the “<italic><tp:taxon-name><tp:taxon-name-part taxon-name-part-type="genus">Uncinula</tp:taxon-name-part></tp:taxon-name></italic> lineage”).</article-title><source>Mycologia</source><volume>115</volume>(<issue>6</issue>): <fpage>871</fpage>–<lpage>903</lpage>. <ext-link xlink:href="10.1080/00275514.2023.2230853" ext-link-type="doi" xlink:type="simple">https://doi.org/10.1080/00275514.2023.2230853</ext-link></mixed-citation></ref></ref-list></tp:taxon-treatment>
