# Supplementary material for: ﻿Hidden treasures of herbaria - even small collections contain a wealth of diversity: the powdery mildews of the North Carolina State Larry F. Grand Mycological Herbarium
Source: IMA Fungus. 2025 Jun 10;16:e156231. doi: 10.3897/imafungus.16.156231 (PMC12256997; doi:10.3897/imafungus.16.156231)
Supplement: XML Treatment for Erysiphe quercus-virginianae [file imafungus.16.156231-treatment2.xml]

<!DOCTYPE tp:taxon-treatment
  PUBLIC "-//TaxonX//DTD Taxonomic Treatment Publishing DTD v0 20100105//EN" "tax-treatment-NSO.dtd">
<tp:taxon-treatment xmlns:tp="http://www.plazi.org/taxpub"><tp:treatment-meta><kwd-group><label>Taxon classification</label><kwd>
                <named-content content-type="kingdom">Animalia</named-content>
              </kwd><kwd>
                <named-content content-type="order">Helotiales</named-content>
              </kwd><kwd>
                <named-content content-type="family">Erysiphaceae</named-content>
              </kwd></kwd-group><mixed-citation publication-type="journal"><person-group><name><surname>LaGreca</surname><given-names>Scott</given-names></name><name><surname>Crouch</surname><given-names>Uma</given-names></name><name><surname>Paul</surname><given-names>Andrew</given-names></name><name><surname>Thomas</surname><given-names>Jacklyn</given-names></name><name><surname>Thompson</surname><given-names>Jake</given-names></name><name><surname>Shaw</surname><given-names>Christian</given-names></name><name><surname>Cubeta</surname><given-names>Marc A.</given-names></name><name><surname>Braun</surname><given-names>Uwe</given-names></name><name><surname>Bradshaw</surname><given-names>Michael</given-names></name></person-group><article-title>﻿Hidden treasures of herbaria - even small collections contain a wealth of diversity: the powdery mildews of the North Carolina State Larry F. Grand Mycological Herbarium</article-title><source>IMA Fungus</source><day>10</day><month>06</month><year>2025</year><volume>16</volume><pub-id pub-id-type="doi">10.3897/imafungus.16.156231</pub-id></mixed-citation></tp:treatment-meta><tp:nomenclature><label>﻿</label><tp:taxon-name>
              <object-id xmlns:xlink="http://www.w3.org/1999/xlink" content-type="arpha" xlink:type="simple">4DCFE857-5543-5F61-8304-05D421F5FF72</object-id>
              <tp:taxon-name-part taxon-name-part-type="genus" reg="Erysiphe">Erysiphe</tp:taxon-name-part>
              <tp:taxon-name-part taxon-name-part-type="species" reg="quercus-virginianae">quercus-virginianae</tp:taxon-name-part>
              <object-id xmlns:xlink="http://www.w3.org/1999/xlink" content-type="mycobank" xlink:type="simple">858352</object-id>
            </tp:taxon-name><tp:taxon-authority>M. Bradshaw</tp:taxon-authority><tp:taxon-status xmlns:xlink="http://www.w3.org/1999/xlink" xlink:type="simple">sp. nov.</tp:taxon-status><xref ref-type="fig" rid="F6">Fig. 6</xref></tp:nomenclature><tp:treatment-sec sec-type="etymology" id="SECID0EKWAE"><title>Etymology.</title><p>Epithet derived from the name of the host plant, <italic><tp:taxon-name><tp:taxon-name-part taxon-name-part-type="genus" reg="Quercus">Quercus</tp:taxon-name-part><tp:taxon-name-part taxon-name-part-type="species" reg="virginiana">virginiana</tp:taxon-name-part></tp:taxon-name></italic>.</p><fig id="F6" position="float" orientation="portrait"><object-id xmlns:xlink="http://www.w3.org/1999/xlink" content-type="doi" xlink:type="simple">10.3897/imafungus.16.156231.figure6</object-id><object-id xmlns:xlink="http://www.w3.org/1999/xlink" content-type="arpha" xlink:type="simple">4C792817-9667-5603-BD35-B139F25614D9</object-id><label>Figure 6.</label><caption><p><italic><tp:taxon-name><tp:taxon-name-part taxon-name-part-type="genus" reg="Erysiphe">Erysiphe</tp:taxon-name-part><tp:taxon-name-part taxon-name-part-type="species" reg="quercus-virginianae">quercus-virginianae</tp:taxon-name-part></tp:taxon-name></italic> sp. nov. (based on <abbrev xmlns:xlink="http://www.w3.org/1999/xlink" xlink:title="Larry F. Grand Mycological Herbarium" id="ABBRID0EOXAE" xlink:type="simple">NCSLG</abbrev> 18481) <bold>a</bold> habit, on leaves of <italic><tp:taxon-name><tp:taxon-name-part taxon-name-part-type="genus" reg="Quercus">Quercus</tp:taxon-name-part><tp:taxon-name-part taxon-name-part-type="species" reg="virginiana">virginiana</tp:taxon-name-part></tp:taxon-name></italic><bold>b</bold> split chasmothecium showing apically branched appendages and emerging asci <bold>c</bold> close-up of asci with ascospores. Scale bars: 4 mm (<bold>a</bold>); 100 µm (<bold>b</bold>); 20 µm (<bold>c</bold>).</p></caption><graphic xmlns:xlink="http://www.w3.org/1999/xlink" xlink:href="imafungus-16-e156231-g006.jpg" position="float" orientation="portrait" xlink:type="simple" id="oo_1349525.jpg"><uri content-type="original_file" xlink:type="simple">https://binary.pensoft.net/fig/1349525</uri></graphic></fig></tp:treatment-sec><tp:treatment-sec sec-type="diagnosis" id="SECID0EOYAE"><title>Diagnosis.</title><p>Morphologically close to <italic><tp:taxon-name><tp:taxon-name-part taxon-name-part-type="genus" reg="Erysiphe">Erysiphe</tp:taxon-name-part><tp:taxon-name-part taxon-name-part-type="species" reg="abbreviata">abbreviata</tp:taxon-name-part></tp:taxon-name></italic> s. lat., but differing by forming much larger chasmothecia, 116–159 µm diam., with up to 20 appendages, and 4–8-spored asci. Phylogenetically well-distinguished from <italic><tp:taxon-name><tp:taxon-name-part taxon-name-part-type="genus" reg="Erysiphe">E.</tp:taxon-name-part><tp:taxon-name-part taxon-name-part-type="species" reg="abbreviata">abbreviata</tp:taxon-name-part></tp:taxon-name></italic> and all other North American <italic><tp:taxon-name><tp:taxon-name-part taxon-name-part-type="genus" reg="Erysiphe">Erysiphe</tp:taxon-name-part></tp:taxon-name></italic> spp. on oaks by forming a highly supported clade.</p></tp:treatment-sec><tp:treatment-sec sec-type="material" id="SECID0ERZAE"><title>Type.</title><p><bold>USA</bold> • North Carolina, Wake County, J.C. Raulston Arboretum, NC State University, 4415 Beryl Road, Raleigh, on <italic><tp:taxon-name><tp:taxon-name-part taxon-name-part-type="genus" reg="Quercus">Quercus</tp:taxon-name-part><tp:taxon-name-part taxon-name-part-type="species" reg="virginiana">virginiana</tp:taxon-name-part></tp:taxon-name></italic> planted in the arboretum, <named-content xmlns:xlink="http://www.w3.org/1999/xlink" content-type="dwc:verbatimCoordinates" xlink:type="simple"><named-content content-type="geo-json" specific-use="{&#34;type&#34;:&#34;Point&#34;,&#34;coordinates&#34;:[-78.699517,35.974194]}" id="NCID0EH1AE" xlink:type="simple">35°47.687.10'N, 78°41.97100'W</named-content></named-content>, 149 m alt., 9 November 2011, L.F. Grand s.n. (<abbrev xmlns:xlink="http://www.w3.org/1999/xlink" xlink:title="Larry F. Grand Mycological Herbarium" id="ABBRID0EM1AE" xlink:type="simple">NCSLG</abbrev> 18481—holotype). Ex-holotype sequence: <ext-link xmlns:xlink="http://www.w3.org/1999/xlink" xlink:href="OR424987" ext-link-type="gen" xlink:type="simple">OR424987</ext-link> (ITS+28S), <ext-link xmlns:xlink="http://www.w3.org/1999/xlink" xlink:href="OR427493" ext-link-type="gen" xlink:type="simple">OR427493</ext-link> (<italic>CAM</italic>), <ext-link xmlns:xlink="http://www.w3.org/1999/xlink" xlink:href="OR427579" ext-link-type="gen" xlink:type="simple">OR427579</ext-link> (<italic><abbrev xmlns:xlink="http://www.w3.org/1999/xlink" xlink:title="Glyceraldehyde 3-Phosphate Dehydrogenase" id="ABBRID0EC2AE" xlink:type="simple">GAPDH</abbrev></italic>), <ext-link xmlns:xlink="http://www.w3.org/1999/xlink" xlink:href="OR427663" ext-link-type="gen" xlink:type="simple">OR427663</ext-link> (<italic><abbrev xmlns:xlink="http://www.w3.org/1999/xlink" xlink:title="Glutamine synthetase" id="ABBRID0EM2AE" xlink:type="simple">GS</abbrev></italic>), <ext-link xmlns:xlink="http://www.w3.org/1999/xlink" xlink:href="OR427727" ext-link-type="gen" xlink:type="simple">OR427727</ext-link> (<italic><abbrev xmlns:xlink="http://www.w3.org/1999/xlink" xlink:title="RNA Polymerase II Subunit B2" id="ABBRID0EW2AE" xlink:type="simple">RPB2</abbrev></italic>), <ext-link xmlns:xlink="http://www.w3.org/1999/xlink" xlink:href="OR427793" ext-link-type="gen" xlink:type="simple">OR427793</ext-link> (<italic><abbrev xmlns:xlink="http://www.w3.org/1999/xlink" xlink:title="ß-tubulin" id="ABBRID0EA3AE" xlink:type="simple">TUB</abbrev></italic>).</p></tp:treatment-sec><tp:treatment-sec sec-type="description" id="SECID0EE3AE"><title>Description.</title><p><bold><italic>Mycelium</italic></bold> and <bold><italic>anamorph</italic></bold> not seen. <bold><italic>Chasmothecia</italic></bold> scattered to gregarious among trichomes on abaxial leaf surfaces, subglobose to globose, 116–159 × 123–144 µm; <bold><italic>peridium</italic></bold> cells conspicuous, brown, irregularly polygonal, 12–21 × 7–14 µm; <bold><italic>appendages</italic></bold> 8–20, equatorial, stiff, straight to somewhat curved, aseptate, hyaline, 60–125 µm long, relative length usually about 0.5–1 times the chasmothecial diameter or somewhat shorter, 4–7 µm wide [widest at base], <bold><italic>apices</italic></bold> 4–5 × regularly dichotomously branched not strictly in one dimension, tips of the ultimate branchlets recurved; <bold><italic>asci</italic></bold> 5–8 per chasmothecium, obovoid, saccate, short-stalked, 55–75 × 40–60 µm, walls up to 3 µm thick, 4–8-spored; <bold><italic>ascospores</italic></bold> ellipsoid-ovoid, hyaline, 15–25 × 8–13 µm.</p></tp:treatment-sec><tp:treatment-sec sec-type="Additional specimen examined" id="SECID0EJ4AE"><title>Additional specimen examined.</title><p><bold>USA</bold> • Florida, Broward County, Fort Lauderdale, on <italic><tp:taxon-name><tp:taxon-name-part taxon-name-part-type="genus" reg="Quercus">Quercus</tp:taxon-name-part><tp:taxon-name-part taxon-name-part-type="species" reg="virginiana">virginiana</tp:taxon-name-part></tp:taxon-name></italic>, 2022, M.J. Bradshaw s.n. (<abbrev xmlns:xlink="http://www.w3.org/1999/xlink" xlink:title="Larry F. Grand Mycological Herbarium" id="ABBRID0E34AE" xlink:type="simple">NCSLG</abbrev> 24888).</p></tp:treatment-sec><tp:treatment-sec sec-type="Substrate/host" id="SECID0EA5AE"><title>Substrate/host.</title><p><italic><tp:taxon-name><tp:taxon-name-part taxon-name-part-type="genus" reg="Quercus">Quercus</tp:taxon-name-part><tp:taxon-name-part taxon-name-part-type="species" reg="virginiana">virginiana</tp:taxon-name-part></tp:taxon-name></italic> (<tp:taxon-name><tp:taxon-name-part taxon-name-part-type="genus" reg="Quercus">Quercus</tp:taxon-name-part><tp:taxon-name-part taxon-name-part-type="infraspecific-rank">subgen.</tp:taxon-name-part><tp:taxon-name-part taxon-name-part-type="subgenus" reg="Quercus">Quercus</tp:taxon-name-part><tp:taxon-name-part taxon-name-part-type="infraspecific-rank">sect.</tp:taxon-name-part><tp:taxon-name-part taxon-name-part-type="section" reg="Virentes">Virentes</tp:taxon-name-part></tp:taxon-name>; <xref ref-type="bibr" rid="B41">Manos and Hipp 2021</xref>).</p></tp:treatment-sec><tp:treatment-sec sec-type="distribution" id="SECID0EJ6AE"><title>Distribution.</title><p>North America (USA, Florida, North Carolina).</p></tp:treatment-sec><tp:treatment-sec sec-type="notes" id="SECID0EO6AE"><title>Notes.</title><p>The new species, <italic><tp:taxon-name><tp:taxon-name-part taxon-name-part-type="genus" reg="Erysiphe">Erysiphe</tp:taxon-name-part><tp:taxon-name-part taxon-name-part-type="species" reg="quercus-virginianae">quercus-virginianae</tp:taxon-name-part></tp:taxon-name></italic>, is morphologically similar to the morphology-based circumscription of <italic><tp:taxon-name><tp:taxon-name-part taxon-name-part-type="genus" reg="Erysiphe">E.</tp:taxon-name-part><tp:taxon-name-part taxon-name-part-type="species" reg="abbreviata">abbreviata</tp:taxon-name-part></tp:taxon-name></italic> in <xref ref-type="bibr" rid="B17">Braun and Cook (2012)</xref>, especially with regard to the number and length of the chasmothecial appendages. However, <italic><tp:taxon-name><tp:taxon-name-part taxon-name-part-type="genus" reg="Erysiphe">E.</tp:taxon-name-part><tp:taxon-name-part taxon-name-part-type="species" reg="abbreviata">abbreviata</tp:taxon-name-part></tp:taxon-name></italic> is characterized by having smaller chasmothecia, 70–110 µm diam, with fewer, 3–6-spored, asci (3–6), and somewhat larger ascospores, 20–32 × 13–21 µm when mature. <xref ref-type="bibr" rid="B15">Bradshaw et al. (2025d)</xref> published a phylogenetic-taxonomic revision of North American <italic><tp:taxon-name><tp:taxon-name-part taxon-name-part-type="genus" reg="Erysiphe">Erysiphe</tp:taxon-name-part></tp:taxon-name></italic> spp. on oaks, including a re-assessment of <italic><tp:taxon-name><tp:taxon-name-part taxon-name-part-type="genus" reg="Erysiphe">E.</tp:taxon-name-part><tp:taxon-name-part taxon-name-part-type="species" reg="abbreviata">abbreviata</tp:taxon-name-part></tp:taxon-name></italic>. A high degree of co-evolution between <italic><tp:taxon-name><tp:taxon-name-part taxon-name-part-type="genus" reg="Erysiphe">Erysiphe</tp:taxon-name-part></tp:taxon-name></italic> and <italic><tp:taxon-name><tp:taxon-name-part taxon-name-part-type="genus" reg="Quercus">Quercus</tp:taxon-name-part></tp:taxon-name></italic> species was revealed in that study and led to the introduction of multiple new species as well as emended circumscriptions of several species. Based on phylogenetic examination, <italic><tp:taxon-name><tp:taxon-name-part taxon-name-part-type="genus" reg="Erysiphe">E.</tp:taxon-name-part><tp:taxon-name-part taxon-name-part-type="species" reg="abbreviata">abbreviata</tp:taxon-name-part></tp:taxon-name></italic> is confined to hosts of <tp:taxon-name><tp:taxon-name-part taxon-name-part-type="genus" reg="Quercus">Quercus</tp:taxon-name-part><tp:taxon-name-part taxon-name-part-type="infraspecific-rank">subgen.</tp:taxon-name-part><tp:taxon-name-part taxon-name-part-type="subgenus" reg="Quercus">Quercus</tp:taxon-name-part></tp:taxon-name> sect. <tp:taxon-name><tp:taxon-name-part taxon-name-part-type="genus" reg="Quercus">Quercus</tp:taxon-name-part><tp:taxon-name-part taxon-name-part-type="infraspecific-rank">subsect.</tp:taxon-name-part><tp:taxon-name-part taxon-name-part-type="subsection" reg="Prinoideae">Prinoideae</tp:taxon-name-part></tp:taxon-name>. Hence, it is plausible that <italic><tp:taxon-name><tp:taxon-name-part taxon-name-part-type="genus" reg="Erysiphe">E.</tp:taxon-name-part><tp:taxon-name-part taxon-name-part-type="species" reg="quercus-virginianae">quercus-virginianae</tp:taxon-name-part></tp:taxon-name></italic>, on a host of another section (<italic><tp:taxon-name><tp:taxon-name-part taxon-name-part-type="genus" reg="Quercus"/><tp:taxon-name-part taxon-name-part-type="section" reg="Virentes">Virentes</tp:taxon-name-part></tp:taxon-name></italic>) represented another, undescribed species. <italic><tp:taxon-name><tp:taxon-name-part taxon-name-part-type="genus" reg="Quercus">Quercus</tp:taxon-name-part><tp:taxon-name-part taxon-name-part-type="species" reg="virginiana">virginiana</tp:taxon-name-part></tp:taxon-name></italic> and all other oak species assigned to sect. <tp:taxon-name><tp:taxon-name-part taxon-name-part-type="genus" reg="Quercus"/><tp:taxon-name-part taxon-name-part-type="section" reg="Virentes">Virentes</tp:taxon-name-part></tp:taxon-name> are to our knowledge not hosts of <italic><tp:taxon-name><tp:taxon-name-part taxon-name-part-type="genus" reg="Erysiphe">E.</tp:taxon-name-part><tp:taxon-name-part taxon-name-part-type="species" reg="abbreviata">abbreviata</tp:taxon-name-part></tp:taxon-name></italic> (not listed as hosts in <xref ref-type="bibr" rid="B17">Braun and Cook 2012</xref>). <xref ref-type="bibr" rid="B2">Amano (1986)</xref> listed <italic><tp:taxon-name><tp:taxon-name-part taxon-name-part-type="genus" reg="Microsphaera">Microsphaera</tp:taxon-name-part><tp:taxon-name-part taxon-name-part-type="species" reg="alni">alni</tp:taxon-name-part></tp:taxon-name></italic> and <italic><tp:taxon-name><tp:taxon-name-part taxon-name-part-type="genus" reg="Microsphaera">M.</tp:taxon-name-part><tp:taxon-name-part taxon-name-part-type="species" reg="extensa">extensa</tp:taxon-name-part></tp:taxon-name></italic> on <italic><tp:taxon-name><tp:taxon-name-part taxon-name-part-type="genus" reg="Quercus">Q.</tp:taxon-name-part><tp:taxon-name-part taxon-name-part-type="species" reg="virginiana">virginiana</tp:taxon-name-part></tp:taxon-name></italic> from North America. <italic><tp:taxon-name><tp:taxon-name-part taxon-name-part-type="genus" reg="Erysiphe">Erysiphe</tp:taxon-name-part><tp:taxon-name-part taxon-name-part-type="species" reg="extensa">extensa</tp:taxon-name-part></tp:taxon-name></italic> is a morphologically distinct species with very long chasmothecial appendages (<xref ref-type="bibr" rid="B17">Braun and Cook 2012</xref>; <xref ref-type="bibr" rid="B15">Bradshaw et al. 2025d</xref>), whereas <italic><tp:taxon-name><tp:taxon-name-part taxon-name-part-type="genus" reg="Erysiphe">E.</tp:taxon-name-part><tp:taxon-name-part taxon-name-part-type="species" reg="quercus-virginianae">quercus-virginianae</tp:taxon-name-part></tp:taxon-name></italic> may be potentially hidden under reports of <italic><tp:taxon-name><tp:taxon-name-part taxon-name-part-type="genus" reg="Microsphaera">M.</tp:taxon-name-part><tp:taxon-name-part taxon-name-part-type="species" reg="alni">alni</tp:taxon-name-part></tp:taxon-name></italic> on <italic><tp:taxon-name><tp:taxon-name-part taxon-name-part-type="genus" reg="Quercus">Q.</tp:taxon-name-part><tp:taxon-name-part taxon-name-part-type="species" reg="virginiana">virginiana</tp:taxon-name-part></tp:taxon-name></italic>.</p></tp:treatment-sec><ref-list><ref id="B41"><mixed-citation xmlns:xlink="http://www.w3.org/1999/xlink" xlink:type="simple"><person-group><name name-style="western"><surname>Manos</surname><given-names>PS</given-names></name><name name-style="western"><surname>Hipp</surname><given-names>AL</given-names></name></person-group> (<year>2021</year>) An Updated Infrageneric Classification of the North American Oaks (<tp:taxon-name><tp:taxon-name-part taxon-name-part-type="genus">Quercus</tp:taxon-name-part><tp:taxon-name-part taxon-name-part-type="infraspecific-rank">subgenus</tp:taxon-name-part><tp:taxon-name-part taxon-name-part-type="subgenus">Quercus</tp:taxon-name-part></tp:taxon-name>) : Review of the Contribution of Phylogenomic Data to Biogeography and Species Diversity. Forests 12: 786. <ext-link xlink:href="10.3390/f12060786" ext-link-type="doi" xlink:type="simple">https://doi.org/10.3390/f12060786</ext-link></mixed-citation></ref><ref id="B17"><mixed-citation xmlns:xlink="http://www.w3.org/1999/xlink" xlink:type="simple"><person-group><name name-style="western"><surname>Braun</surname><given-names>U</given-names></name><name name-style="western"><surname>Cook</surname><given-names>RTA</given-names></name></person-group> (<year>2012</year>) <article-title>Taxonomic Manual of the <italic><tp:taxon-name><tp:taxon-name-part taxon-name-part-type="order">Erysiphales</tp:taxon-name-part></tp:taxon-name></italic> (Powdery Mildews).</article-title><source>CBS Biodiversity Series</source><volume>11</volume>: <fpage>1</fpage>–<lpage>707</lpage>.</mixed-citation></ref><ref id="B15"><mixed-citation xmlns:xlink="http://www.w3.org/1999/xlink" xlink:type="simple"><person-group><name name-style="western"><surname>Bradshaw</surname><given-names>M</given-names></name><name name-style="western"><surname>Quijada</surname><given-names>L</given-names></name><etal/></person-group> (<year>2025d</year>) Powdery mildews on North American oaks: high levels of diversity and pathogen-host coevolution. Forest Pathology 55: e70005. <ext-link xlink:href="10.1111/efp.70005" ext-link-type="doi" xlink:type="simple">https://doi.org/10.1111/efp.70005</ext-link></mixed-citation></ref><ref id="B2"><mixed-citation xmlns:xlink="http://www.w3.org/1999/xlink" xlink:type="simple"><person-group><name name-style="western"><surname>Amano</surname><given-names>K</given-names></name></person-group> (<year>1986</year>) <source>Host range and geographical distribution of the powdery mildew fungi. 2<sup>nd</sup> edn.</source><publisher-name>Scientific Societies Press</publisher-name>, <publisher-loc>Tokyo</publisher-loc>, <size units="page">741 pp</size>.</mixed-citation></ref></ref-list></tp:taxon-treatment>
