# Supplementary material for: ﻿Hidden treasures of herbaria - even small collections contain a wealth of diversity: the powdery mildews of the North Carolina State Larry F. Grand Mycological Herbarium
Source: IMA Fungus. 2025 Jun 10;16:e156231. doi: 10.3897/imafungus.16.156231 (PMC12256997; doi:10.3897/imafungus.16.156231)
Supplement: XML Treatment for Erysiphe ulmi-alatae [file imafungus.16.156231-treatment3.xml]

<!DOCTYPE tp:taxon-treatment
  PUBLIC "-//TaxonX//DTD Taxonomic Treatment Publishing DTD v0 20100105//EN" "tax-treatment-NSO.dtd">
<tp:taxon-treatment xmlns:tp="http://www.plazi.org/taxpub"><tp:treatment-meta><kwd-group><label>Taxon classification</label><kwd>
                <named-content content-type="kingdom">Animalia</named-content>
              </kwd><kwd>
                <named-content content-type="order">Helotiales</named-content>
              </kwd><kwd>
                <named-content content-type="family">Erysiphaceae</named-content>
              </kwd></kwd-group><mixed-citation publication-type="journal"><person-group><name><surname>LaGreca</surname><given-names>Scott</given-names></name><name><surname>Crouch</surname><given-names>Uma</given-names></name><name><surname>Paul</surname><given-names>Andrew</given-names></name><name><surname>Thomas</surname><given-names>Jacklyn</given-names></name><name><surname>Thompson</surname><given-names>Jake</given-names></name><name><surname>Shaw</surname><given-names>Christian</given-names></name><name><surname>Cubeta</surname><given-names>Marc A.</given-names></name><name><surname>Braun</surname><given-names>Uwe</given-names></name><name><surname>Bradshaw</surname><given-names>Michael</given-names></name></person-group><article-title>﻿Hidden treasures of herbaria - even small collections contain a wealth of diversity: the powdery mildews of the North Carolina State Larry F. Grand Mycological Herbarium</article-title><source>IMA Fungus</source><day>10</day><month>06</month><year>2025</year><volume>16</volume><pub-id pub-id-type="doi">10.3897/imafungus.16.156231</pub-id></mixed-citation></tp:treatment-meta><tp:nomenclature><label>﻿</label><tp:taxon-name>
              <object-id xmlns:xlink="http://www.w3.org/1999/xlink" content-type="arpha" xlink:type="simple">55F4B9AF-EC92-59FB-8CD6-D5C14EEF9473</object-id>
              <tp:taxon-name-part taxon-name-part-type="genus" reg="Erysiphe">Erysiphe</tp:taxon-name-part>
              <tp:taxon-name-part taxon-name-part-type="species" reg="ulmi-alatae">ulmi-alatae</tp:taxon-name-part>
              <object-id xmlns:xlink="http://www.w3.org/1999/xlink" content-type="mycobank" xlink:type="simple">858353</object-id>
            </tp:taxon-name><tp:taxon-authority>M. Bradshaw</tp:taxon-authority><tp:taxon-status xmlns:xlink="http://www.w3.org/1999/xlink" xlink:type="simple">sp. nov.</tp:taxon-status><xref ref-type="fig" rid="F7">Fig. 7</xref></tp:nomenclature><tp:treatment-sec sec-type="etymology" id="SECID0E6IAG"><title>Etymology.</title><p>Epithet referring to the name of the type host, <italic><tp:taxon-name><tp:taxon-name-part taxon-name-part-type="genus" reg="Ulmus">Ulmus</tp:taxon-name-part><tp:taxon-name-part taxon-name-part-type="species" reg="alata">alata</tp:taxon-name-part></tp:taxon-name></italic>.</p><fig id="F7" position="float" orientation="portrait"><object-id xmlns:xlink="http://www.w3.org/1999/xlink" content-type="doi" xlink:type="simple">10.3897/imafungus.16.156231.figure7</object-id><object-id xmlns:xlink="http://www.w3.org/1999/xlink" content-type="arpha" xlink:type="simple">7235CFCE-DFB5-5434-BD46-3E9E7311816B</object-id><label>Figure 7.</label><caption><p><italic><tp:taxon-name><tp:taxon-name-part taxon-name-part-type="genus" reg="Erysiphe">Erysiphe</tp:taxon-name-part><tp:taxon-name-part taxon-name-part-type="species" reg="ulmi-alatae">ulmi-alatae</tp:taxon-name-part></tp:taxon-name></italic> sp. nov. (<bold>a, b, d, f</bold> from <abbrev xmlns:xlink="http://www.w3.org/1999/xlink" xlink:title="Larry F. Grand Mycological Herbarium" id="ABBRID0EFKAG" xlink:type="simple">NCSLG</abbrev> 18204 <bold>c</bold> from <abbrev xmlns:xlink="http://www.w3.org/1999/xlink" xlink:title="Larry F. Grand Mycological Herbarium" id="ABBRID0ELKAG" xlink:type="simple">NCSLG</abbrev> 24391 <bold>e</bold> from <abbrev xmlns:xlink="http://www.w3.org/1999/xlink" xlink:title="Larry F. Grand Mycological Herbarium" id="ABBRID0ERKAG" xlink:type="simple">NCSLG</abbrev> 24393) <bold>a</bold> mycelium on leaves of <italic><tp:taxon-name><tp:taxon-name-part taxon-name-part-type="genus" reg="Ulmus">Ulmus</tp:taxon-name-part><tp:taxon-name-part taxon-name-part-type="species" reg="alata">alata</tp:taxon-name-part></tp:taxon-name></italic><bold>b</bold> habit, on leaves of <italic><tp:taxon-name><tp:taxon-name-part taxon-name-part-type="genus" reg="Ulmus">Ulmus</tp:taxon-name-part><tp:taxon-name-part taxon-name-part-type="species" reg="alata">alata</tp:taxon-name-part></tp:taxon-name></italic>, showing clustered chasmothecia <bold>c</bold> conidia (drawing by S. LaGreca) <bold>d</bold> split chasmothecium showing numerous appendages with circinate ends, and asci with ascospores <bold>e</bold> appendages, immature (top) and mature (bottom) <bold>f</bold> whole chasmothecium. Scale bars: 2 cm (<bold>a</bold>); 4 mm (<bold>b</bold>); 30 µm (<bold>c</bold>); 20 µm (<bold>b, e</bold>); 75 µm (<bold>f</bold>).</p></caption><graphic xmlns:xlink="http://www.w3.org/1999/xlink" xlink:href="imafungus-16-e156231-g007.jpg" position="float" orientation="portrait" xlink:type="simple" id="oo_1349526.jpg"><uri content-type="original_file" xlink:type="simple">https://binary.pensoft.net/fig/1349526</uri></graphic></fig></tp:treatment-sec><tp:treatment-sec sec-type="diagnosis" id="SECID0EGMAG"><title>Diagnosis.</title><p><italic><tp:taxon-name><tp:taxon-name-part taxon-name-part-type="genus" reg="Erysiphe">Erysiphe</tp:taxon-name-part><tp:taxon-name-part taxon-name-part-type="species" reg="ulmi-alatae">ulmi-alatae</tp:taxon-name-part></tp:taxon-name></italic> is morphologically barely distinguishable from <italic><tp:taxon-name><tp:taxon-name-part taxon-name-part-type="genus" reg="Erysiphe">E.</tp:taxon-name-part><tp:taxon-name-part taxon-name-part-type="species" reg="macrospora">macrospora</tp:taxon-name-part></tp:taxon-name></italic>, but can be distinguished by the host and the fact that it phylogenetically forms a separate, highly supported clade.</p></tp:treatment-sec><tp:treatment-sec sec-type="material" id="SECID0ECNAG"><title>Type.</title><p><bold>USA</bold> • North Carolina: Wake County, Beaverdam Campground, Falls Lake, in upland hardwood-pine forest, on leaves of <italic><tp:taxon-name><tp:taxon-name-part taxon-name-part-type="genus" reg="Ulmus">Ulmus</tp:taxon-name-part><tp:taxon-name-part taxon-name-part-type="species" reg="alata">alata</tp:taxon-name-part></tp:taxon-name></italic>, 3 November 2008, <italic>L.F. Grand</italic> 2095 and <italic>C.A. Vernia</italic> (<abbrev xmlns:xlink="http://www.w3.org/1999/xlink" xlink:title="Larry F. Grand Mycological Herbarium" id="ABBRID0EZNAG" xlink:type="simple">NCSLG</abbrev> 18204 – holotype). Ex-holotype sequence: <ext-link xmlns:xlink="http://www.w3.org/1999/xlink" xlink:href="PV416510" ext-link-type="gen" xlink:type="simple">PV416510</ext-link> (ITS), <ext-link xmlns:xlink="http://www.w3.org/1999/xlink" xlink:href="PV409586" ext-link-type="gen" xlink:type="simple">PV409586</ext-link> (<abbrev xmlns:xlink="http://www.w3.org/1999/xlink" xlink:title="intergenic spacer" id="ABBRID0EHOAG" xlink:type="simple">IGS</abbrev>).</p></tp:treatment-sec><tp:treatment-sec sec-type="description" id="SECID0ELOAG"><title>Description.</title><p><bold><italic>Mycelium</italic></bold> in persistent, creamy-white patches, almost entirely on adaxial leaf surfaces; <bold><italic>hyphae</italic></bold> branched, often at right angles, septate, hyaline, 3–5 µm wide; hyphal appressoria solitary or in opposite pairs, lobed; <bold><italic>conidia</italic></bold> formed singly, cylindrical-doliiform, 34–40 × 11–18 µm. <bold><italic>Chasmothecia</italic></bold> scattered to gregarious, dark brown, subglobose to globose, 130–178 µm in diameter; <bold><italic>peridium cells</italic></bold> irregularly polygonal, 7–13 × 10–21 µm; <bold><italic>appendages</italic></bold> numerous, number variable (40+), hyaline, aseptate, ± equatorial, 80–145 × 5–9 µm, mostly shorter than the chasmothecial diameter, width ± equal throughout, walls smooth, uniformly thickened from base to tip, <bold><italic>apices</italic></bold> uncinate to circinate when mature, uncinate-circinate apex not enlarged, circinate apices 10–15 µm across (appendages shorter, stiffer, and with pointed ends when immature); <bold><italic>asci</italic></bold> 10–25 per chasmothecium, obovoid, saccate, short-stalked, 48–70 × 23–24 µm, walls up to 3 µm thick, 2-spored; <bold><italic>ascospores</italic></bold> ellipsoid-ovoid to slightly teardrop-shaped, 22–30 × 11–17 µm, hyaline.</p></tp:treatment-sec><tp:treatment-sec sec-type="material" id="SECID0ETPAG"><title>Additional specimens examined.</title><p>(all on leaves of <italic><tp:taxon-name><tp:taxon-name-part taxon-name-part-type="genus" reg="Ulmus">Ulmus</tp:taxon-name-part><tp:taxon-name-part taxon-name-part-type="species" reg="alata">alata</tp:taxon-name-part></tp:taxon-name></italic>): USA • North Carolina, Cabarrus County, Concord, 15 October 1972, R.L. Forster 63 (<abbrev xmlns:xlink="http://www.w3.org/1999/xlink" xlink:title="Larry F. Grand Mycological Herbarium" id="ABBRID0EEQAG" xlink:type="simple">NCSLG</abbrev> 24392); • Wake County, Cary, 7 July 2008, Y. Weimin s.n. (<abbrev xmlns:xlink="http://www.w3.org/1999/xlink" xlink:title="Larry F. Grand Mycological Herbarium" id="ABBRID0EIQAG" xlink:type="simple">NCSLG</abbrev> 17649); • NC State University campus, Raleigh, 27 September 1972, A.J. Julius s.n. (<abbrev xmlns:xlink="http://www.w3.org/1999/xlink" xlink:title="Larry F. Grand Mycological Herbarium" id="ABBRID0EMQAG" xlink:type="simple">NCSLG</abbrev> 24393); • Miner Presbyterian Church, New Bern Avenue, Raleigh, 24 September 1978, R. Sohn s.n. and G. Emberger (<abbrev xmlns:xlink="http://www.w3.org/1999/xlink" xlink:title="Larry F. Grand Mycological Herbarium" id="ABBRID0EQQAG" xlink:type="simple">NCSLG</abbrev> 24391).</p></tp:treatment-sec><tp:treatment-sec sec-type="Substrate/host" id="SECID0EUQAG"><title>Substrate/host.</title><p><italic><tp:taxon-name><tp:taxon-name-part taxon-name-part-type="genus" reg="Ulmus">Ulmus</tp:taxon-name-part><tp:taxon-name-part taxon-name-part-type="species" reg="alata">alata</tp:taxon-name-part></tp:taxon-name></italic>.</p></tp:treatment-sec><tp:treatment-sec sec-type="distribution" id="SECID0EFRAG"><title>Distribution.</title><p>(based on specimens deposited in North American herbaria as ‘<italic><tp:taxon-name><tp:taxon-name-part taxon-name-part-type="genus" reg="Erysiphe">Erysiphe</tp:taxon-name-part><tp:taxon-name-part taxon-name-part-type="species" reg="macrospora">macrospora</tp:taxon-name-part></tp:taxon-name></italic>’ or ‘<italic><tp:taxon-name><tp:taxon-name-part taxon-name-part-type="genus" reg="Uncinula">Uncinula</tp:taxon-name-part><tp:taxon-name-part taxon-name-part-type="species" reg="macrospora">macrospora</tp:taxon-name-part></tp:taxon-name></italic>’ on <italic><tp:taxon-name><tp:taxon-name-part taxon-name-part-type="genus" reg="Ulmus">Ulmus</tp:taxon-name-part><tp:taxon-name-part taxon-name-part-type="species" reg="alata">alata</tp:taxon-name-part></tp:taxon-name></italic>): North America (USA: Alabama, Florida, Georgia, Illinois, Indiana, Mississippi, North Carolina, Oklahoma, South Carolina, Tennessee, Texas).</p></tp:treatment-sec><tp:treatment-sec sec-type="notes" id="SECID0EMSAG"><title>Notes.</title><p><italic><tp:taxon-name><tp:taxon-name-part taxon-name-part-type="genus" reg="Erysiphe">Erysiphe</tp:taxon-name-part></tp:taxon-name></italic> (<italic><tp:taxon-name><tp:taxon-name-part taxon-name-part-type="genus" reg="Uncinula">Uncinula</tp:taxon-name-part></tp:taxon-name></italic> lineage) on <italic><tp:taxon-name><tp:taxon-name-part taxon-name-part-type="genus" reg="Ulmus">Ulmus</tp:taxon-name-part><tp:taxon-name-part taxon-name-part-type="species" reg="alata">alata</tp:taxon-name-part></tp:taxon-name></italic> was previously assigned to <italic><tp:taxon-name><tp:taxon-name-part taxon-name-part-type="genus" reg="Uncinula">Uncinula</tp:taxon-name-part><tp:taxon-name-part taxon-name-part-type="species" reg="macrospora">macrospora</tp:taxon-name-part></tp:taxon-name></italic> and <italic><tp:taxon-name><tp:taxon-name-part taxon-name-part-type="genus" reg="Erysiphe">Erysiphe</tp:taxon-name-part><tp:taxon-name-part taxon-name-part-type="species" reg="macrospora">macrospora</tp:taxon-name-part></tp:taxon-name></italic>, respectively (<xref ref-type="bibr" rid="B49">Salmon 1900</xref>; <xref ref-type="bibr" rid="B16">Braun 1987</xref>; <xref ref-type="bibr" rid="B17">Braun and Cook 2012</xref>). However, in the first phylogenetic examinations of <italic><tp:taxon-name><tp:taxon-name-part taxon-name-part-type="genus" reg="Erysiphe">E.</tp:taxon-name-part><tp:taxon-name-part taxon-name-part-type="species" reg="macrospora">macrospora</tp:taxon-name-part></tp:taxon-name></italic>, <xref ref-type="bibr" rid="B9">Bradshaw et al. (2023b)</xref> revealed the paraphyly of this species. Sequences obtained from the type host, <italic><tp:taxon-name><tp:taxon-name-part taxon-name-part-type="genus" reg="Ulmus">Ulmus</tp:taxon-name-part><tp:taxon-name-part taxon-name-part-type="species" reg="americana">americana</tp:taxon-name-part></tp:taxon-name></italic>, as well as on <italic><tp:taxon-name><tp:taxon-name-part taxon-name-part-type="genus" reg="Ulmus">U.</tp:taxon-name-part><tp:taxon-name-part taxon-name-part-type="species" reg="rubra">rubra</tp:taxon-name-part></tp:taxon-name></italic> (= <italic><tp:taxon-name><tp:taxon-name-part taxon-name-part-type="genus" reg="Ulmus">U.</tp:taxon-name-part><tp:taxon-name-part taxon-name-part-type="species" reg="fulva">fulva</tp:taxon-name-part></tp:taxon-name></italic>) and <italic><tp:taxon-name><tp:taxon-name-part taxon-name-part-type="genus" reg="Ulmus">U.</tp:taxon-name-part><tp:taxon-name-part taxon-name-part-type="species" reg="pumila">pumila</tp:taxon-name-part></tp:taxon-name></italic>, formed a well-supported clade, with a sequence retrieved from <italic><tp:taxon-name><tp:taxon-name-part taxon-name-part-type="genus" reg="Ulmus">U.</tp:taxon-name-part><tp:taxon-name-part taxon-name-part-type="species" reg="alata">alata</tp:taxon-name-part></tp:taxon-name></italic> clustering outside in sister position. Now, additional sequences are available and confirm the <italic><tp:taxon-name><tp:taxon-name-part taxon-name-part-type="genus" reg="Erysiphe">Erysiphe</tp:taxon-name-part></tp:taxon-name></italic> on <italic><tp:taxon-name><tp:taxon-name-part taxon-name-part-type="genus" reg="Ulmus">U.</tp:taxon-name-part><tp:taxon-name-part taxon-name-part-type="species" reg="alata">alata</tp:taxon-name-part></tp:taxon-name></italic> as a distinct, cryptic, sister species. The genetic similarity between <italic><tp:taxon-name><tp:taxon-name-part taxon-name-part-type="genus" reg="Erysiphe">E.</tp:taxon-name-part><tp:taxon-name-part taxon-name-part-type="species" reg="macrospora">macrospora</tp:taxon-name-part></tp:taxon-name></italic> and <italic><tp:taxon-name><tp:taxon-name-part taxon-name-part-type="genus" reg="Erysiphe">E.</tp:taxon-name-part><tp:taxon-name-part taxon-name-part-type="species" reg="ulmi-alatae">ulmi-alatae</tp:taxon-name-part></tp:taxon-name></italic> in multiple loci is relatively low (~95%), which supports the description of a separate species. The two species are morphologically barely distinguishable, i.e., they can only be differentiated by their sequence differences and different hosts. The separation of <italic><tp:taxon-name><tp:taxon-name-part taxon-name-part-type="genus" reg="Erysiphe">E.</tp:taxon-name-part><tp:taxon-name-part taxon-name-part-type="species" reg="macrospora">macrospora</tp:taxon-name-part></tp:taxon-name></italic> s. lat. into two species, based on its host species, is not surprising. According to the current phylogenetic-taxonomic division of the genus <italic><tp:taxon-name><tp:taxon-name-part taxon-name-part-type="genus" reg="Ulmus">Ulmus</tp:taxon-name-part></tp:taxon-name></italic> (<xref ref-type="bibr" rid="B63">Whittemore et al. 2021</xref>), the type species, <italic><tp:taxon-name><tp:taxon-name-part taxon-name-part-type="genus" reg="Ulmus">Ulmus</tp:taxon-name-part><tp:taxon-name-part taxon-name-part-type="species" reg="americana">americana</tp:taxon-name-part></tp:taxon-name></italic>, pertains to <tp:taxon-name><tp:taxon-name-part taxon-name-part-type="genus" reg="Ulmus">Ulmus</tp:taxon-name-part><tp:taxon-name-part taxon-name-part-type="infraspecific-rank">subgen.</tp:taxon-name-part><tp:taxon-name-part taxon-name-part-type="subgenus" reg="Oreopteleae">Oreopteleae</tp:taxon-name-part><tp:taxon-name-part taxon-name-part-type="infraspecific-rank">sect.</tp:taxon-name-part><tp:taxon-name-part taxon-name-part-type="section" reg="Blepharocarpus">Blepharocarpus</tp:taxon-name-part></tp:taxon-name>, whereas <italic><tp:taxon-name><tp:taxon-name-part taxon-name-part-type="genus" reg="Ulmus">U.</tp:taxon-name-part><tp:taxon-name-part taxon-name-part-type="species" reg="alata">alata</tp:taxon-name-part></tp:taxon-name></italic> is assigned to <tp:taxon-name><tp:taxon-name-part taxon-name-part-type="genus" reg="Ulmus">Ulmus</tp:taxon-name-part><tp:taxon-name-part taxon-name-part-type="infraspecific-rank">subgen.</tp:taxon-name-part><tp:taxon-name-part taxon-name-part-type="subgenus" reg="Oreopteleae">Oreopteleae</tp:taxon-name-part><tp:taxon-name-part taxon-name-part-type="infraspecific-rank">sect.</tp:taxon-name-part><tp:taxon-name-part taxon-name-part-type="section" reg="Chaetoptelea">Chaetoptelea</tp:taxon-name-part></tp:taxon-name>. <italic><tp:taxon-name><tp:taxon-name-part taxon-name-part-type="genus" reg="Ulmus">Ulmus</tp:taxon-name-part><tp:taxon-name-part taxon-name-part-type="species" reg="crassifolia">crassifolia</tp:taxon-name-part></tp:taxon-name></italic> and <italic><tp:taxon-name><tp:taxon-name-part taxon-name-part-type="genus" reg="Ulmus">U.</tp:taxon-name-part><tp:taxon-name-part taxon-name-part-type="species" reg="thomasii">thomasii</tp:taxon-name-part></tp:taxon-name></italic> (= <italic><tp:taxon-name><tp:taxon-name-part taxon-name-part-type="genus" reg="Ulmus">U.</tp:taxon-name-part><tp:taxon-name-part taxon-name-part-type="species" reg="racemosa">racemosa</tp:taxon-name-part></tp:taxon-name></italic>) are two additional elm species known to be hosts of <italic><tp:taxon-name><tp:taxon-name-part taxon-name-part-type="genus" reg="Erysiphe">E.</tp:taxon-name-part><tp:taxon-name-part taxon-name-part-type="species" reg="macrospora">macrospora</tp:taxon-name-part></tp:taxon-name></italic> s. lat. (<xref ref-type="bibr" rid="B17">Braun and Cook 2012</xref>) that belong to sect. <tp:taxon-name><tp:taxon-name-part taxon-name-part-type="genus" reg="Quercus"/><tp:taxon-name-part taxon-name-part-type="section" reg="Chaetoptelea">Chaetoptelea</tp:taxon-name-part></tp:taxon-name>. It can be assumed that these elm species also pertain to the host range of <italic><tp:taxon-name><tp:taxon-name-part taxon-name-part-type="genus" reg="Erysiphe">E.</tp:taxon-name-part><tp:taxon-name-part taxon-name-part-type="species" reg="ulmi-alatae">ulmi-alatae</tp:taxon-name-part></tp:taxon-name></italic>, which is, yet, unproven by means of sequence analyses. Additionally, <italic><tp:taxon-name><tp:taxon-name-part taxon-name-part-type="genus" reg="Ulmus">Ulmus</tp:taxon-name-part><tp:taxon-name-part taxon-name-part-type="species" reg="rubra">rubra</tp:taxon-name-part></tp:taxon-name></italic> (= <italic><tp:taxon-name><tp:taxon-name-part taxon-name-part-type="genus" reg="Ulmus">U.</tp:taxon-name-part><tp:taxon-name-part taxon-name-part-type="species" reg="fulva">fulva</tp:taxon-name-part></tp:taxon-name></italic>), a species pertaining to <tp:taxon-name><tp:taxon-name-part taxon-name-part-type="genus" reg="Ulmus">Ulmus</tp:taxon-name-part><tp:taxon-name-part taxon-name-part-type="infraspecific-rank">subgen.</tp:taxon-name-part><tp:taxon-name-part taxon-name-part-type="subgenus" reg="Ulmus">Ulmus</tp:taxon-name-part><tp:taxon-name-part taxon-name-part-type="infraspecific-rank">sect.</tp:taxon-name-part><tp:taxon-name-part taxon-name-part-type="section" reg="Ulmus">Ulmus</tp:taxon-name-part></tp:taxon-name>, is a proven host of <italic><tp:taxon-name><tp:taxon-name-part taxon-name-part-type="genus" reg="Erysiphe">E.</tp:taxon-name-part><tp:taxon-name-part taxon-name-part-type="species" reg="macrospora">macrospora</tp:taxon-name-part></tp:taxon-name></italic>, suggesting a wider host range of this species. The occurrence of <italic><tp:taxon-name><tp:taxon-name-part taxon-name-part-type="genus" reg="Erysiphe">E.</tp:taxon-name-part><tp:taxon-name-part taxon-name-part-type="species" reg="ulmi-alatae">ulmi-alatae</tp:taxon-name-part></tp:taxon-name></italic> on <italic><tp:taxon-name><tp:taxon-name-part taxon-name-part-type="genus" reg="Ulmus">U.</tp:taxon-name-part><tp:taxon-name-part taxon-name-part-type="species" reg="alata">alata</tp:taxon-name-part></tp:taxon-name></italic> likely follows the distribution of its host species in the Southeastern and Central USA.</p></tp:treatment-sec><ref-list><ref id="B49"><mixed-citation xmlns:xlink="http://www.w3.org/1999/xlink" xlink:type="simple"><person-group><name name-style="western"><surname>Salmon</surname><given-names>E</given-names></name></person-group> (<year>1900</year>) <article-title>A monograph of the <italic><tp:taxon-name><tp:taxon-name-part taxon-name-part-type="family">Erysiphaceae</tp:taxon-name-part></tp:taxon-name></italic>. Memoirs of the Torrey Botanical Club.</article-title><volume>9</volume>: <fpage>1</fpage>–<lpage>292</lpage>. <ext-link xlink:href="10.5962/bhl.title.97215" ext-link-type="doi" xlink:type="simple">https://doi.org/10.5962/bhl.title.97215</ext-link></mixed-citation></ref><ref id="B16"><mixed-citation xmlns:xlink="http://www.w3.org/1999/xlink" xlink:type="simple"><person-group><name name-style="western"><surname>Braun</surname><given-names>U</given-names></name></person-group> (<year>1987</year>) <article-title>A monograph of the <italic><tp:taxon-name><tp:taxon-name-part taxon-name-part-type="order">Erysiphales</tp:taxon-name-part></tp:taxon-name></italic> (powdery mildews). Beihefte zur Nova Hedwigia.</article-title><volume>89</volume>: <fpage>1</fpage>–<lpage>700</lpage>.</mixed-citation></ref><ref id="B17"><mixed-citation xmlns:xlink="http://www.w3.org/1999/xlink" xlink:type="simple"><person-group><name name-style="western"><surname>Braun</surname><given-names>U</given-names></name><name name-style="western"><surname>Cook</surname><given-names>RTA</given-names></name></person-group> (<year>2012</year>) <article-title>Taxonomic Manual of the <italic><tp:taxon-name><tp:taxon-name-part taxon-name-part-type="order">Erysiphales</tp:taxon-name-part></tp:taxon-name></italic> (Powdery Mildews).</article-title><source>CBS Biodiversity Series</source><volume>11</volume>: <fpage>1</fpage>–<lpage>707</lpage>.</mixed-citation></ref><ref id="B9"><mixed-citation xmlns:xlink="http://www.w3.org/1999/xlink" xlink:type="simple"><person-group><name name-style="western"><surname>Bradshaw</surname><given-names>M</given-names></name><name name-style="western"><surname>Braun</surname><given-names>U</given-names></name><name name-style="western"><surname>Pfister</surname><given-names>DH</given-names></name></person-group> (<year>2023b</year>) <article-title>Phylogeny and taxonomy of the genera of <italic><tp:taxon-name><tp:taxon-name-part taxon-name-part-type="family">Erysiphaceae</tp:taxon-name-part></tp:taxon-name></italic>, part 4, <italic><tp:taxon-name><tp:taxon-name-part taxon-name-part-type="genus">Erysiphe</tp:taxon-name-part></tp:taxon-name></italic> (the “<italic><tp:taxon-name><tp:taxon-name-part taxon-name-part-type="genus">Uncinula</tp:taxon-name-part></tp:taxon-name></italic> lineage”).</article-title><source>Mycologia</source><volume>115</volume>(<issue>6</issue>): <fpage>871</fpage>–<lpage>903</lpage>. <ext-link xlink:href="10.1080/00275514.2023.2230853" ext-link-type="doi" xlink:type="simple">https://doi.org/10.1080/00275514.2023.2230853</ext-link></mixed-citation></ref><ref id="B63"><mixed-citation xmlns:xlink="http://www.w3.org/1999/xlink" xlink:type="simple"><person-group><name name-style="western"><surname>Whittemore</surname><given-names>AT</given-names></name><name name-style="western"><surname>Fuller</surname><given-names>RS</given-names></name><etal/></person-group> (<year>2021</year>) <article-title>Phylogeny, Biogeography, and Classification of the Elms (<italic><tp:taxon-name><tp:taxon-name-part taxon-name-part-type="genus">Ulmus</tp:taxon-name-part></tp:taxon-name></italic>).</article-title><source>Systematic Botany</source><volume>46</volume>(<issue>3</issue>): <fpage>711</fpage>–<lpage>727</lpage>. <ext-link xlink:href="10.1600/036364421X16312068417039" ext-link-type="doi" xlink:type="simple">https://doi.org/10.1600/036364421X16312068417039</ext-link></mixed-citation></ref></ref-list></tp:taxon-treatment>
