# Supplementary material for: ﻿Hidden treasures of herbaria - even small collections contain a wealth of diversity: the powdery mildews of the North Carolina State Larry F. Grand Mycological Herbarium
Source: IMA Fungus. 2025 Jun 10;16:e156231. doi: 10.3897/imafungus.16.156231 (PMC12256997; doi:10.3897/imafungus.16.156231)
Supplement: XML Treatment for Phyllactinia liriodendri [file imafungus.16.156231-treatment4.xml]

<!DOCTYPE tp:taxon-treatment
  PUBLIC "-//TaxonX//DTD Taxonomic Treatment Publishing DTD v0 20100105//EN" "tax-treatment-NSO.dtd">
<tp:taxon-treatment xmlns:tp="http://www.plazi.org/taxpub"><tp:treatment-meta><kwd-group><label>Taxon classification</label><kwd>
                <named-content content-type="kingdom">Animalia</named-content>
              </kwd><kwd>
                <named-content content-type="order">Helotiales</named-content>
              </kwd><kwd>
                <named-content content-type="family">Erysiphaceae</named-content>
              </kwd></kwd-group><mixed-citation publication-type="journal"><person-group><name><surname>LaGreca</surname><given-names>Scott</given-names></name><name><surname>Crouch</surname><given-names>Uma</given-names></name><name><surname>Paul</surname><given-names>Andrew</given-names></name><name><surname>Thomas</surname><given-names>Jacklyn</given-names></name><name><surname>Thompson</surname><given-names>Jake</given-names></name><name><surname>Shaw</surname><given-names>Christian</given-names></name><name><surname>Cubeta</surname><given-names>Marc A.</given-names></name><name><surname>Braun</surname><given-names>Uwe</given-names></name><name><surname>Bradshaw</surname><given-names>Michael</given-names></name></person-group><article-title>﻿Hidden treasures of herbaria - even small collections contain a wealth of diversity: the powdery mildews of the North Carolina State Larry F. Grand Mycological Herbarium</article-title><source>IMA Fungus</source><day>10</day><month>06</month><year>2025</year><volume>16</volume><pub-id pub-id-type="doi">10.3897/imafungus.16.156231</pub-id></mixed-citation></tp:treatment-meta><tp:nomenclature><label>﻿</label><tp:taxon-name>
              <object-id xmlns:xlink="http://www.w3.org/1999/xlink" content-type="arpha" xlink:type="simple">4858E784-03C5-5049-92C9-B716E8697E3B</object-id>
              <tp:taxon-name-part taxon-name-part-type="genus" reg="Phyllactinia">Phyllactinia</tp:taxon-name-part>
              <tp:taxon-name-part taxon-name-part-type="species" reg="liriodendri">liriodendri</tp:taxon-name-part>
            </tp:taxon-name><tp:taxon-authority>U. Braun, in Braun and Cook, Taxonomic Manual of the Erysiphales (Powdery Mildews): 260. 2012.</tp:taxon-authority></tp:nomenclature><tp:treatment-sec sec-type="material" id="SECID0EIABG"><title>Type.</title><p><bold>USA</bold> • Pennsylvania, Centre County, State College Campus, on <italic><tp:taxon-name><tp:taxon-name-part taxon-name-part-type="genus" reg="Liriodendron">Liriodendron</tp:taxon-name-part><tp:taxon-name-part taxon-name-part-type="species" reg="tulipifera">tulipifera</tp:taxon-name-part></tp:taxon-name></italic>, 1889, W.A. Buckhout (BPI 859705—holotype).</p></tp:treatment-sec><tp:treatment-sec sec-type="Epitype" id="SECID0E2ABG"><title>Epitype.</title><p>(designated here, MycoBank, MBT10025444): <bold>USA</bold> • North Carolina, Wake County, Raleigh, on <italic><tp:taxon-name><tp:taxon-name-part taxon-name-part-type="genus" reg="Liriodendron">Liriodendron</tp:taxon-name-part><tp:taxon-name-part taxon-name-part-type="species" reg="tulipifera">tulipifera</tp:taxon-name-part></tp:taxon-name></italic>, November 1972, L. Lazo s.n. (NCSLG22914). Ex-epitype sequences: <ext-link xmlns:xlink="http://www.w3.org/1999/xlink" xlink:href="PQ585171" ext-link-type="gen" xlink:type="simple">PQ585171</ext-link> (ITS), <ext-link xmlns:xlink="http://www.w3.org/1999/xlink" xlink:href="PQ589086" ext-link-type="gen" xlink:type="simple">PQ589086</ext-link> (<italic><abbrev xmlns:xlink="http://www.w3.org/1999/xlink" xlink:title="ß-tubulin" id="ABBRID0EZBBG" xlink:type="simple">TUB</abbrev></italic>).</p></tp:treatment-sec><tp:treatment-sec sec-type="notes" id="SECID0E4BBG"><title>Notes.</title><p><italic><tp:taxon-name><tp:taxon-name-part taxon-name-part-type="genus" reg="Phyllactinia">Phyllactinia</tp:taxon-name-part><tp:taxon-name-part taxon-name-part-type="species" reg="liriodendri">liriodendri</tp:taxon-name-part></tp:taxon-name></italic> was included in phylogenetic-taxonomic studies recently published by <xref ref-type="bibr" rid="B13">Bradshaw et al. (2025b)</xref>. The authors suggested that sequences from specimens of this species form highly supported species clades in concatenated, ITS+28S, and <italic><abbrev xmlns:xlink="http://www.w3.org/1999/xlink" xlink:title="ß-tubulin" id="ABBRID0ETCBG" xlink:type="simple">TUB</abbrev></italic> analyses, confirming the status of <italic><tp:taxon-name><tp:taxon-name-part taxon-name-part-type="genus" reg="Phyllactinia">P.</tp:taxon-name-part><tp:taxon-name-part taxon-name-part-type="species" reg="liriodendri">liriodendri</tp:taxon-name-part></tp:taxon-name></italic> as a species within the morphologically poorly differentiated genus <italic><tp:taxon-name><tp:taxon-name-part taxon-name-part-type="genus" reg="Phyllactinia">Phyllactinia</tp:taxon-name-part></tp:taxon-name></italic>, which requires sequence data for unequivocal identifications. <italic>Ex typus</italic> sequences are the best option to obtain and analyze reference sequences for phylogenetic-taxonomic purposes. However, the type of <italic><tp:taxon-name><tp:taxon-name-part taxon-name-part-type="genus" reg="Phyllactinia">P.</tp:taxon-name-part><tp:taxon-name-part taxon-name-part-type="species" reg="liriodendri">liriodendri</tp:taxon-name-part></tp:taxon-name></italic> from 1889 is very old and sequencing was not attempted. In such cases, epitypification with ex-epitype sequences is the method of choice.</p></tp:treatment-sec><ref-list><ref id="B13"><mixed-citation xmlns:xlink="http://www.w3.org/1999/xlink" xlink:type="simple"><person-group><name name-style="western"><surname>Bradshaw</surname><given-names>M</given-names></name><name name-style="western"><surname>Braun</surname><given-names>U</given-names></name><etal/></person-group> (<year>2025b</year>) Phylogeny and taxonomy of the genera of <italic><tp:taxon-name><tp:taxon-name-part taxon-name-part-type="family">Erysiphaceae</tp:taxon-name-part></tp:taxon-name></italic>, part 7, <italic><tp:taxon-name><tp:taxon-name-part taxon-name-part-type="tribe">Phyllactinieae</tp:taxon-name-part></tp:taxon-name></italic>. Mycologia Online First. <ext-link xlink:href="10.1080/00275514.2025.2476375" ext-link-type="doi" xlink:type="simple">https://doi.org/10.1080/00275514.2025.2476375</ext-link></mixed-citation></ref></ref-list></tp:taxon-treatment>
