# Supplementary material for: ﻿Hidden treasures of herbaria - even small collections contain a wealth of diversity: the powdery mildews of the North Carolina State Larry F. Grand Mycological Herbarium
Source: IMA Fungus. 2025 Jun 10;16:e156231. doi: 10.3897/imafungus.16.156231 (PMC12256997; doi:10.3897/imafungus.16.156231)
Supplement: XML Treatment for Phyllactinia [file imafungus.16.156231-treatment5.xml]

<!DOCTYPE tp:taxon-treatment
  PUBLIC "-//TaxonX//DTD Taxonomic Treatment Publishing DTD v0 20100105//EN" "tax-treatment-NSO.dtd">
<tp:taxon-treatment xmlns:tp="http://www.plazi.org/taxpub"><tp:treatment-meta><kwd-group><label>Taxon classification</label><kwd>
                <named-content content-type="kingdom">Animalia</named-content>
              </kwd><kwd>
                <named-content content-type="order">Helotiales</named-content>
              </kwd><kwd>
                <named-content content-type="family">Erysiphaceae</named-content>
              </kwd></kwd-group><mixed-citation publication-type="journal"><person-group><name><surname>LaGreca</surname><given-names>Scott</given-names></name><name><surname>Crouch</surname><given-names>Uma</given-names></name><name><surname>Paul</surname><given-names>Andrew</given-names></name><name><surname>Thomas</surname><given-names>Jacklyn</given-names></name><name><surname>Thompson</surname><given-names>Jake</given-names></name><name><surname>Shaw</surname><given-names>Christian</given-names></name><name><surname>Cubeta</surname><given-names>Marc A.</given-names></name><name><surname>Braun</surname><given-names>Uwe</given-names></name><name><surname>Bradshaw</surname><given-names>Michael</given-names></name></person-group><article-title>﻿Hidden treasures of herbaria - even small collections contain a wealth of diversity: the powdery mildews of the North Carolina State Larry F. Grand Mycological Herbarium</article-title><source>IMA Fungus</source><day>10</day><month>06</month><year>2025</year><volume>16</volume><pub-id pub-id-type="doi">10.3897/imafungus.16.156231</pub-id></mixed-citation></tp:treatment-meta><tp:nomenclature><label>﻿</label><tp:taxon-name>
              <object-id xmlns:xlink="http://www.w3.org/1999/xlink" content-type="arpha" xlink:type="simple">8E4A0E3D-3429-504C-B82B-6817727CB8F3</object-id>
              <tp:taxon-name-part taxon-name-part-type="genus" reg="Phyllactinia">Phyllactinia</tp:taxon-name-part>
            </tp:taxon-name><tp:taxon-authority>sp. on Carpinus caroliniana</tp:taxon-authority><xref ref-type="fig" rid="F8">Fig. 8</xref></tp:nomenclature><tp:treatment-sec sec-type="description" id="SECID0EFFBG"><title>Description.</title><p><bold><italic>Mycelium</italic></bold> amphigenous, mostly effuse but sometimes forming thin white patches; <bold><italic>hyphae</italic></bold> branched, septate, hyaline, thin-walled, smooth; <bold><italic>hyphal appressoria</italic></bold> not observed; anamorph not observed. <bold><italic>Chasmothecia</italic></bold> scattered, sphaeroid or nearly so, 180–200 µm in diameter; <bold><italic>peridium</italic></bold> cells large, light brown, irregularly polygonal, up to 30 µm long; <bold><italic>appendages</italic></bold> equatorial, between 4 and 10 per chasmothecium, aseptate, hyaline, up to 1.5 times the chasmothecial diameter, 5–7 µm wide, straight or almost so, rigid, acicular with bulbous swelling at the base (up to 40 µm wide); <bold><italic>asci</italic></bold> absent or poorly formed, indistinct, yellowish; <bold><italic>ascospores</italic></bold> not observed.</p><fig id="F8" position="float" orientation="portrait"><object-id xmlns:xlink="http://www.w3.org/1999/xlink" content-type="doi" xlink:type="simple">10.3897/imafungus.16.156231.figure8</object-id><object-id xmlns:xlink="http://www.w3.org/1999/xlink" content-type="arpha" xlink:type="simple">51D4C5FE-172B-5CE0-A2C1-4597EFE84648</object-id><label>Figure 8.</label><caption><p><italic><tp:taxon-name><tp:taxon-name-part taxon-name-part-type="genus" reg="Phyllactinia">Phyllactinia</tp:taxon-name-part></tp:taxon-name></italic> sp. (based on <abbrev xmlns:xlink="http://www.w3.org/1999/xlink" xlink:title="Larry F. Grand Mycological Herbarium" id="ABBRID0EZGBG" xlink:type="simple">NCSLG</abbrev> 17103) <bold>a</bold> habit, on leaves of <italic><tp:taxon-name><tp:taxon-name-part taxon-name-part-type="genus" reg="Carpinus">Carpinus</tp:taxon-name-part><tp:taxon-name-part taxon-name-part-type="species" reg="caroliniana">caroliniana</tp:taxon-name-part></tp:taxon-name></italic><bold>b</bold> split chasmothecium showing peridium cells, emerging immature asci, and appendages with bulbous bases. Scale bars: 2 mm (<bold>a</bold>); 100 µm (<bold>b</bold>).</p></caption><graphic xmlns:xlink="http://www.w3.org/1999/xlink" xlink:href="imafungus-16-e156231-g008.jpg" position="float" orientation="portrait" xlink:type="simple" id="oo_1349527.jpg"><uri content-type="original_file" xlink:type="simple">https://binary.pensoft.net/fig/1349527</uri></graphic></fig></tp:treatment-sec><tp:treatment-sec sec-type="Specimen examined" id="SECID0EVHBG"><title>Specimen examined.</title><p><bold>USA</bold> • North Carolina, Carteret County, Theodore Roosevelt State Natural Area, Bogue Banks, town of Pine Knoll Shores, on leaves of <italic><tp:taxon-name><tp:taxon-name-part taxon-name-part-type="genus" reg="Carpinus">Carpinus</tp:taxon-name-part><tp:taxon-name-part taxon-name-part-type="species" reg="caroliniana">caroliniana</tp:taxon-name-part></tp:taxon-name></italic>, 26 November 2004, L.F. Grand and C.A. Vernia (<abbrev xmlns:xlink="http://www.w3.org/1999/xlink" xlink:title="Larry F. Grand Mycological Herbarium" id="ABBRID0EIIBG" xlink:type="simple">NCSLG</abbrev> 17103).</p></tp:treatment-sec><tp:treatment-sec sec-type="notes" id="SECID0EMIBG"><title>Notes.</title><p>Owing to the morphological similarity, <xref ref-type="bibr" rid="B17">Braun and Cook (2012)</xref> assigned <italic><tp:taxon-name><tp:taxon-name-part taxon-name-part-type="genus" reg="Phyllactinia">Phyllactinia</tp:taxon-name-part></tp:taxon-name></italic> on <italic><tp:taxon-name><tp:taxon-name-part taxon-name-part-type="genus" reg="Carpinus">Carpinus</tp:taxon-name-part><tp:taxon-name-part taxon-name-part-type="species" reg="caroliniana">caroliniana</tp:taxon-name-part></tp:taxon-name></italic> in North America tentatively to <italic><tp:taxon-name><tp:taxon-name-part taxon-name-part-type="genus" reg="Phyllactinia">P.</tp:taxon-name-part><tp:taxon-name-part taxon-name-part-type="species" reg="carpini">carpini</tp:taxon-name-part></tp:taxon-name></italic>. The Asian <italic><tp:taxon-name><tp:taxon-name-part taxon-name-part-type="genus" reg="Phyllactinia">P.</tp:taxon-name-part><tp:taxon-name-part taxon-name-part-type="species" reg="carpinicola">carpinicola</tp:taxon-name-part></tp:taxon-name></italic> is morphologically readily distinguishable from <italic><tp:taxon-name><tp:taxon-name-part taxon-name-part-type="genus" reg="Phyllactinia">P.</tp:taxon-name-part><tp:taxon-name-part taxon-name-part-type="species" reg="carpini">carpini</tp:taxon-name-part></tp:taxon-name></italic> by having apiculate conidia (<xref ref-type="bibr" rid="B17">Braun and Cook 2012</xref>), and it is phylogenetically distinct (<xref ref-type="bibr" rid="B56">Takamatsu et al. 2008</xref>; <xref ref-type="bibr" rid="B13">Bradshaw et al. 2025b</xref>). Sequences obtained from the <italic><tp:taxon-name><tp:taxon-name-part taxon-name-part-type="genus" reg="Phyllactinia">Phyllactinia</tp:taxon-name-part></tp:taxon-name></italic> specimen collected in North Carolina on <italic><tp:taxon-name><tp:taxon-name-part taxon-name-part-type="genus" reg="Carpinus">C.</tp:taxon-name-part><tp:taxon-name-part taxon-name-part-type="species" reg="carolinana">carolinana</tp:taxon-name-part></tp:taxon-name></italic> clearly showed that this powdery mildew fungus does not pertain to the European <italic><tp:taxon-name><tp:taxon-name-part taxon-name-part-type="genus" reg="Phyllactinia">P.</tp:taxon-name-part><tp:taxon-name-part taxon-name-part-type="species" reg="carpini">carpini</tp:taxon-name-part></tp:taxon-name></italic>. However, it is premature to introduce a new species for this <italic><tp:taxon-name><tp:taxon-name-part taxon-name-part-type="genus" reg="Phyllactinia">Phyllactinia</tp:taxon-name-part></tp:taxon-name></italic>. There are only sequences obtained from a single immature specimen, without the anamorph and immature chasmothecia without mature asci and ascospores. Additional sequenced collections are needed. A further problem refers to <italic><tp:taxon-name><tp:taxon-name-part taxon-name-part-type="genus" reg="Phyllactinia">P.</tp:taxon-name-part><tp:taxon-name-part taxon-name-part-type="species" reg="carpini">carpini</tp:taxon-name-part></tp:taxon-name></italic>, from which there is only one sequence retrieved from <italic><tp:taxon-name><tp:taxon-name-part taxon-name-part-type="genus" reg="Carpinus">Carpinus</tp:taxon-name-part><tp:taxon-name-part taxon-name-part-type="species" reg="orientalis">orientalis</tp:taxon-name-part></tp:taxon-name></italic> available (<xref ref-type="bibr" rid="B13">Bradshaw et al. 2025b</xref>) which is not the type host of this species. The North American <italic><tp:taxon-name><tp:taxon-name-part taxon-name-part-type="genus" reg="Phyllactinia">Phyllactinia</tp:taxon-name-part></tp:taxon-name></italic> on <italic><tp:taxon-name><tp:taxon-name-part taxon-name-part-type="genus" reg="Carpinus">Carpinus</tp:taxon-name-part><tp:taxon-name-part taxon-name-part-type="species" reg="caroliniana">caroliniana</tp:taxon-name-part></tp:taxon-name></italic> is probably an undescribed species, but additional sequence data from mature specimens are needed, as well as an examination of European specimens on <italic><tp:taxon-name><tp:taxon-name-part taxon-name-part-type="genus" reg="Carpinus">Carpinus</tp:taxon-name-part><tp:taxon-name-part taxon-name-part-type="species" reg="betulus">betulus</tp:taxon-name-part></tp:taxon-name></italic>, the type host of <italic><tp:taxon-name><tp:taxon-name-part taxon-name-part-type="genus" reg="Phyllactinia">P.</tp:taxon-name-part><tp:taxon-name-part taxon-name-part-type="species" reg="carpini">carpini</tp:taxon-name-part></tp:taxon-name></italic>.</p></tp:treatment-sec><ref-list><ref id="B17"><mixed-citation xmlns:xlink="http://www.w3.org/1999/xlink" xlink:type="simple"><person-group><name name-style="western"><surname>Braun</surname><given-names>U</given-names></name><name name-style="western"><surname>Cook</surname><given-names>RTA</given-names></name></person-group> (<year>2012</year>) <article-title>Taxonomic Manual of the <italic><tp:taxon-name><tp:taxon-name-part taxon-name-part-type="order">Erysiphales</tp:taxon-name-part></tp:taxon-name></italic> (Powdery Mildews).</article-title><source>CBS Biodiversity Series</source><volume>11</volume>: <fpage>1</fpage>–<lpage>707</lpage>.</mixed-citation></ref><ref id="B56"><mixed-citation xmlns:xlink="http://www.w3.org/1999/xlink" xlink:type="simple"><person-group><name name-style="western"><surname>Takamatsu</surname><given-names>S</given-names></name><name name-style="western"><surname>Inagaki</surname><given-names>M</given-names></name><etal/></person-group> (<year>2008</year>) <article-title>Comprehensive molecular phylogenetic analysis and evolution of the genus <italic><tp:taxon-name><tp:taxon-name-part taxon-name-part-type="genus">Phyllactinia</tp:taxon-name-part></tp:taxon-name></italic> (<italic><tp:taxon-name><tp:taxon-name-part taxon-name-part-type="phylum">Ascomycota</tp:taxon-name-part></tp:taxon-name></italic>: <italic><tp:taxon-name><tp:taxon-name-part taxon-name-part-type="order">Erysiphales</tp:taxon-name-part></tp:taxon-name></italic>) and its allied genera.</article-title><source>Mycological Research</source><volume>112</volume>(<issue>3</issue>): <fpage>299</fpage>–<lpage>315</lpage>. <ext-link xlink:href="10.1016/j.mycres.2007.11.014" ext-link-type="doi" xlink:type="simple">https://doi.org/10.1016/j.mycres.2007.11.014</ext-link></mixed-citation></ref><ref id="B13"><mixed-citation xmlns:xlink="http://www.w3.org/1999/xlink" xlink:type="simple"><person-group><name name-style="western"><surname>Bradshaw</surname><given-names>M</given-names></name><name name-style="western"><surname>Braun</surname><given-names>U</given-names></name><etal/></person-group> (<year>2025b</year>) Phylogeny and taxonomy of the genera of <italic><tp:taxon-name><tp:taxon-name-part taxon-name-part-type="family">Erysiphaceae</tp:taxon-name-part></tp:taxon-name></italic>, part 7, <italic><tp:taxon-name><tp:taxon-name-part taxon-name-part-type="tribe">Phyllactinieae</tp:taxon-name-part></tp:taxon-name></italic>. Mycologia Online First. <ext-link xlink:href="10.1080/00275514.2025.2476375" ext-link-type="doi" xlink:type="simple">https://doi.org/10.1080/00275514.2025.2476375</ext-link></mixed-citation></ref></ref-list></tp:taxon-treatment>
