# Supplementary material for: ﻿Hidden treasures of herbaria - even small collections contain a wealth of diversity: the powdery mildews of the North Carolina State Larry F. Grand Mycological Herbarium
Source: IMA Fungus. 2025 Jun 10;16:e156231. doi: 10.3897/imafungus.16.156231 (PMC12256997; doi:10.3897/imafungus.16.156231)
Supplement: XML Treatment for Takamatsuella grandii [file imafungus.16.156231-treatment6.xml]

<!DOCTYPE tp:taxon-treatment
  PUBLIC "-//TaxonX//DTD Taxonomic Treatment Publishing DTD v0 20100105//EN" "tax-treatment-NSO.dtd">
<tp:taxon-treatment xmlns:tp="http://www.plazi.org/taxpub"><tp:treatment-meta><kwd-group><label>Taxon classification</label><kwd>
                <named-content content-type="kingdom">Animalia</named-content>
              </kwd><kwd>
                <named-content content-type="order">Helotiales</named-content>
              </kwd><kwd>
                <named-content content-type="family">Erysiphaceae</named-content>
              </kwd></kwd-group><mixed-citation publication-type="journal"><person-group><name><surname>LaGreca</surname><given-names>Scott</given-names></name><name><surname>Crouch</surname><given-names>Uma</given-names></name><name><surname>Paul</surname><given-names>Andrew</given-names></name><name><surname>Thomas</surname><given-names>Jacklyn</given-names></name><name><surname>Thompson</surname><given-names>Jake</given-names></name><name><surname>Shaw</surname><given-names>Christian</given-names></name><name><surname>Cubeta</surname><given-names>Marc A.</given-names></name><name><surname>Braun</surname><given-names>Uwe</given-names></name><name><surname>Bradshaw</surname><given-names>Michael</given-names></name></person-group><article-title>﻿Hidden treasures of herbaria - even small collections contain a wealth of diversity: the powdery mildews of the North Carolina State Larry F. Grand Mycological Herbarium</article-title><source>IMA Fungus</source><day>10</day><month>06</month><year>2025</year><volume>16</volume><pub-id pub-id-type="doi">10.3897/imafungus.16.156231</pub-id></mixed-citation></tp:treatment-meta><tp:nomenclature><label>﻿</label><tp:taxon-name>
              <object-id xmlns:xlink="http://www.w3.org/1999/xlink" content-type="arpha" xlink:type="simple">393024AF-043A-503C-A5A8-AAE92FB9805E</object-id>
              <tp:taxon-name-part taxon-name-part-type="genus" reg="Takamatsuella">Takamatsuella</tp:taxon-name-part>
              <tp:taxon-name-part taxon-name-part-type="species" reg="grandii">grandii</tp:taxon-name-part>
              <object-id xmlns:xlink="http://www.w3.org/1999/xlink" content-type="mycobank" xlink:type="simple">858354</object-id>
            </tp:taxon-name><tp:taxon-authority>M. Bradshaw</tp:taxon-authority><tp:taxon-status xmlns:xlink="http://www.w3.org/1999/xlink" xlink:type="simple">sp. nov.</tp:taxon-status><xref ref-type="fig" rid="F9">Fig. 9</xref></tp:nomenclature><tp:treatment-sec sec-type="etymology" id="SECID0EJPBG"><title>Etymology.</title><p>Epithet in honor of NCSU mycologist Larry F. Grand.</p><fig id="F9" position="float" orientation="portrait"><object-id xmlns:xlink="http://www.w3.org/1999/xlink" content-type="doi" xlink:type="simple">10.3897/imafungus.16.156231.figure9</object-id><object-id xmlns:xlink="http://www.w3.org/1999/xlink" content-type="arpha" xlink:type="simple">6BFDB59F-D2FE-5438-94DB-A267F05639B5</object-id><label>Figure 9.</label><caption><p><italic><tp:taxon-name><tp:taxon-name-part taxon-name-part-type="genus" reg="Takamatsuella">Takamatsuella</tp:taxon-name-part><tp:taxon-name-part taxon-name-part-type="species" reg="grandii">grandii</tp:taxon-name-part></tp:taxon-name></italic> sp. nov. (<bold>a</bold> From <abbrev xmlns:xlink="http://www.w3.org/1999/xlink" xlink:title="Larry F. Grand Mycological Herbarium" id="ABBRID0EDQBG" xlink:type="simple">NCSLG</abbrev> 18506 <bold>b–d</bold> from <abbrev xmlns:xlink="http://www.w3.org/1999/xlink" xlink:title="Larry F. Grand Mycological Herbarium" id="ABBRID0EJQBG" xlink:type="simple">NCSLG</abbrev> 24386) <bold>a</bold> habit, on leaves of <italic><tp:taxon-name><tp:taxon-name-part taxon-name-part-type="genus" reg="Acer">Acer</tp:taxon-name-part><tp:taxon-name-part taxon-name-part-type="species" reg="saccharum">saccharum</tp:taxon-name-part></tp:taxon-name></italic><bold>b</bold> chasmothecium showing peridium cells and appendages with circinate ends <bold>c</bold> split chasmothecium showing appendages and emerging asci <bold>d</bold> close-up of asci with ascospores. Scale bars: 1 mm (<bold>a</bold>); 100 µm (<bold>a, c</bold>); 10 µm (<bold>d</bold>).</p></caption><graphic xmlns:xlink="http://www.w3.org/1999/xlink" xlink:href="imafungus-16-e156231-g009.jpg" position="float" orientation="portrait" xlink:type="simple" id="oo_1349528.jpg"><uri content-type="original_file" xlink:type="simple">https://binary.pensoft.net/fig/1349528</uri></graphic></fig></tp:treatment-sec><tp:treatment-sec sec-type="diagnosis" id="SECID0ELRBG"><title>Diagnosis.</title><p><italic><tp:taxon-name><tp:taxon-name-part taxon-name-part-type="genus" reg="Takamatsuella">Takamatsuella</tp:taxon-name-part><tp:taxon-name-part taxon-name-part-type="species" reg="grandii">grandii</tp:taxon-name-part></tp:taxon-name></italic> differs morphologically from <italic><tp:taxon-name><tp:taxon-name-part taxon-name-part-type="genus" reg="Takamatsuella">T.</tp:taxon-name-part><tp:taxon-name-part taxon-name-part-type="species" reg="circinata">circinata</tp:taxon-name-part></tp:taxon-name></italic> in having appendages with walls uniformly 3 µm thick, and genetically by forming a highly supported clade.</p></tp:treatment-sec><tp:treatment-sec sec-type="material" id="SECID0EHSBG"><title>Type.</title><p><bold>USA</bold> • North Carolina, Wake County, Ligon Street, Raleigh, on leaves of <italic><tp:taxon-name><tp:taxon-name-part taxon-name-part-type="genus" reg="Acer">Acer</tp:taxon-name-part><tp:taxon-name-part taxon-name-part-type="species" reg="saccharum">saccharum</tp:taxon-name-part></tp:taxon-name></italic>, 5 November 1980, M. Daykin s.n. (<abbrev xmlns:xlink="http://www.w3.org/1999/xlink" xlink:title="Larry F. Grand Mycological Herbarium" id="ABBRID0E1SBG" xlink:type="simple">NCSLG</abbrev> 24386—holotype). Ex-holotype sequences: <ext-link xmlns:xlink="http://www.w3.org/1999/xlink" xlink:href="PV416651" ext-link-type="gen" xlink:type="simple">PV416651</ext-link> (ITS), <ext-link xmlns:xlink="http://www.w3.org/1999/xlink" xlink:href="PV409641" ext-link-type="gen" xlink:type="simple">PV409641</ext-link> (<abbrev xmlns:xlink="http://www.w3.org/1999/xlink" xlink:title="intergenic spacer" id="ABBRID0EITBG" xlink:type="simple">IGS</abbrev>).</p></tp:treatment-sec><tp:treatment-sec sec-type="description" id="SECID0EMTBG"><title>Description.</title><p><bold><italic>Mycelium</italic></bold> on abaxial surfaces of leaves, effuse, thin, arachnoid, grayish white; <bold><italic>hyphae</italic></bold> dichotomously branched, hyaline, thin-walled, smooth, septate; <bold><italic>hyphal appressoria</italic></bold> nipple-shaped; <bold><italic>anamorph</italic></bold> not seen. <bold><italic>Chasmothecia</italic></bold> scattered to +/- gregarious, depressed globose, 120–170 µm in diameter; <bold><italic>peridium cells</italic></bold> irregularly polygonal, light brown, 7–15 × 14–19 µm; <bold><italic>appendages</italic></bold> very numerous, up to 150 per chasmothecium, arising below the equator, stiff to flexuous, simple, apices tightly uncinate to circinate, not enlarged, about 0.3–1 times as long as the chasmothecial diameter, uniformly 2–6 µm wide and walls uniformly 3 µm thick, hyaline, aseptate, smooth, thin-walled; <bold><italic>asci</italic></bold> up to 8 or more, clavate-saccate, 70–90 × 25–40 µm, usually stalked, wall uniformly 3 µm thick, 8-spored; <bold><italic>ascospores</italic></bold> ellipsoid-obovoid, 10–25 × 9–20 µm, hyaline.</p></tp:treatment-sec><tp:treatment-sec sec-type="material" id="SECID0EUUBG"><title>Additional specimens examined.</title><p><bold>USA</bold> • North Carolina, Wake County, Schenck Research Forest, Raleigh, on leaves of <italic><tp:taxon-name><tp:taxon-name-part taxon-name-part-type="genus" reg="Acer">Acer</tp:taxon-name-part><tp:taxon-name-part taxon-name-part-type="species" reg="saccharum">saccharum</tp:taxon-name-part></tp:taxon-name></italic>, in floodplain along stream, <named-content xmlns:xlink="http://www.w3.org/1999/xlink" content-type="dwc:verbatimCoordinates" xlink:type="simple">35°48.958'N, 78°44.020'W</named-content>, 165 m alt., 26 October 2011, L.F. Grand s.n. (<abbrev xmlns:xlink="http://www.w3.org/1999/xlink" xlink:title="Larry F. Grand Mycological Herbarium" id="ABBRID0EHVBG" xlink:type="simple">NCSLG</abbrev> 18506); • Wake County, Schenck Research Forest, Raleigh, on leaves of <italic><tp:taxon-name><tp:taxon-name-part taxon-name-part-type="genus" reg="Acer">Acer</tp:taxon-name-part><tp:taxon-name-part taxon-name-part-type="species" reg="saccharum">saccharum</tp:taxon-name-part></tp:taxon-name></italic> (= <italic><tp:taxon-name><tp:taxon-name-part taxon-name-part-type="genus" reg="Acer">A.</tp:taxon-name-part><tp:taxon-name-part taxon-name-part-type="species" reg="barbatum">barbatum</tp:taxon-name-part></tp:taxon-name></italic>, ≡ <tp:taxon-name><tp:taxon-name-part taxon-name-part-type="genus" reg="Acer">A.</tp:taxon-name-part><tp:taxon-name-part taxon-name-part-type="species" reg="saccharum">saccharum</tp:taxon-name-part><tp:taxon-name-part taxon-name-part-type="infraspecific-rank">var.</tp:taxon-name-part><tp:taxon-name-part taxon-name-part-type="variety" reg="barbatum">barbatum</tp:taxon-name-part></tp:taxon-name>, ≡ <tp:taxon-name><tp:taxon-name-part taxon-name-part-type="genus" reg="Acer">A.</tp:taxon-name-part><tp:taxon-name-part taxon-name-part-type="species" reg="saccharum">saccharum</tp:taxon-name-part><tp:taxon-name-part taxon-name-part-type="infraspecific-rank">f.</tp:taxon-name-part><tp:taxon-name-part taxon-name-part-type="form" reg="barbatum">barbatum</tp:taxon-name-part></tp:taxon-name>; = <italic><tp:taxon-name><tp:taxon-name-part taxon-name-part-type="genus" reg="Acer">A.</tp:taxon-name-part><tp:taxon-name-part taxon-name-part-type="species" reg="dasycarpum">dasycarpum</tp:taxon-name-part></tp:taxon-name></italic>), 6 October 1998, G. Blosser 32 (<abbrev xmlns:xlink="http://www.w3.org/1999/xlink" xlink:title="Larry F. Grand Mycological Herbarium" id="ABBRID0EOXBG" xlink:type="simple">NCSLG</abbrev> 24381).</p></tp:treatment-sec><tp:treatment-sec sec-type="Substrate/host" id="SECID0ESXBG"><title>Substrate/host.</title><p><italic><tp:taxon-name><tp:taxon-name-part taxon-name-part-type="genus" reg="Acer">Acer</tp:taxon-name-part><tp:taxon-name-part taxon-name-part-type="species" reg="saccharum">saccharum</tp:taxon-name-part></tp:taxon-name></italic>.</p></tp:treatment-sec><tp:treatment-sec sec-type="distribution" id="SECID0EDYBG"><title>Distribution</title><p>(based on specimens on <italic><tp:taxon-name><tp:taxon-name-part taxon-name-part-type="genus" reg="Acer">Acer</tp:taxon-name-part><tp:taxon-name-part taxon-name-part-type="species" reg="saccharum">saccharum</tp:taxon-name-part></tp:taxon-name></italic> deposited in North American herbaria): North America (USA: Indiana, New York, New Hampshire, North Carolina, Pennsylvania).</p></tp:treatment-sec><tp:treatment-sec sec-type="notes" id="SECID0EUYBG"><title>Notes.</title><p><italic><tp:taxon-name><tp:taxon-name-part taxon-name-part-type="genus" reg="Takamatsuella">Takamatsuella</tp:taxon-name-part><tp:taxon-name-part taxon-name-part-type="species" reg="grandii">grandii</tp:taxon-name-part></tp:taxon-name></italic> is an undescribed cryptic species infecting different <italic><tp:taxon-name><tp:taxon-name-part taxon-name-part-type="genus" reg="Acer">Acer</tp:taxon-name-part></tp:taxon-name></italic> species to those of <italic><tp:taxon-name><tp:taxon-name-part taxon-name-part-type="genus" reg="Takamatsuella">T.</tp:taxon-name-part><tp:taxon-name-part taxon-name-part-type="species" reg="circinatum">circinatum</tp:taxon-name-part></tp:taxon-name></italic>. The host of the type specimen of <italic><tp:taxon-name><tp:taxon-name-part taxon-name-part-type="genus" reg="Takamatsuella">T.</tp:taxon-name-part><tp:taxon-name-part taxon-name-part-type="species" reg="circinata">circinata</tp:taxon-name-part></tp:taxon-name></italic> is <tp:taxon-name><tp:taxon-name-part taxon-name-part-type="genus" reg="Acer">Acer</tp:taxon-name-part></tp:taxon-name><italic>spicatum</italic> (<tp:taxon-name><tp:taxon-name-part taxon-name-part-type="genus" reg="Acer">Acer</tp:taxon-name-part><tp:taxon-name-part taxon-name-part-type="infraspecific-rank">sect.</tp:taxon-name-part><tp:taxon-name-part taxon-name-part-type="section" reg="Spicata">Spicata</tp:taxon-name-part></tp:taxon-name>) (<xref ref-type="bibr" rid="B17">Braun and Cook 2012</xref>). Additional <italic><tp:taxon-name><tp:taxon-name-part taxon-name-part-type="genus" reg="Acer">Acer</tp:taxon-name-part></tp:taxon-name></italic> spp. cited as host species of <italic><tp:taxon-name><tp:taxon-name-part taxon-name-part-type="genus" reg="Takamatsuella">T.</tp:taxon-name-part><tp:taxon-name-part taxon-name-part-type="species" reg="circinata">circinata</tp:taxon-name-part></tp:taxon-name></italic> are <italic><tp:taxon-name><tp:taxon-name-part taxon-name-part-type="genus" reg="Acer">A.</tp:taxon-name-part><tp:taxon-name-part taxon-name-part-type="species" reg="glabrum">glabrum</tp:taxon-name-part></tp:taxon-name></italic> (unresolved name), <italic><tp:taxon-name><tp:taxon-name-part taxon-name-part-type="genus" reg="Acer">A.</tp:taxon-name-part><tp:taxon-name-part taxon-name-part-type="species" reg="nigrum">nigrum</tp:taxon-name-part></tp:taxon-name></italic> (<tp:taxon-name><tp:taxon-name-part taxon-name-part-type="genus" reg="Acer">Acer</tp:taxon-name-part><tp:taxon-name-part taxon-name-part-type="infraspecific-rank">sect.</tp:taxon-name-part><tp:taxon-name-part taxon-name-part-type="section" reg="Acer">Acer</tp:taxon-name-part><tp:taxon-name-part taxon-name-part-type="infraspecific-rank">ser.</tp:taxon-name-part><tp:taxon-name-part taxon-name-part-type="series" reg="Saccharodendron">Saccharodendron</tp:taxon-name-part></tp:taxon-name>), <italic><tp:taxon-name><tp:taxon-name-part taxon-name-part-type="genus" reg="Acer">A.</tp:taxon-name-part><tp:taxon-name-part taxon-name-part-type="species" reg="pensylvanicum">pensylvanicum</tp:taxon-name-part></tp:taxon-name></italic> (<tp:taxon-name><tp:taxon-name-part taxon-name-part-type="genus" reg="Acer">Acer</tp:taxon-name-part><tp:taxon-name-part taxon-name-part-type="infraspecific-rank">sect.</tp:taxon-name-part><tp:taxon-name-part taxon-name-part-type="section" reg="Macranthum">Macranthum</tp:taxon-name-part></tp:taxon-name>), <italic><tp:taxon-name><tp:taxon-name-part taxon-name-part-type="genus" reg="Acer">A.</tp:taxon-name-part><tp:taxon-name-part taxon-name-part-type="species" reg="rubrum">rubrum</tp:taxon-name-part></tp:taxon-name></italic> (<tp:taxon-name><tp:taxon-name-part taxon-name-part-type="genus" reg="Acer">Acer</tp:taxon-name-part><tp:taxon-name-part taxon-name-part-type="infraspecific-rank">sect.</tp:taxon-name-part><tp:taxon-name-part taxon-name-part-type="section" reg="Rubra">Rubra</tp:taxon-name-part></tp:taxon-name>), <italic><tp:taxon-name><tp:taxon-name-part taxon-name-part-type="genus" reg="Acer">A.</tp:taxon-name-part><tp:taxon-name-part taxon-name-part-type="species" reg="saccharum">saccharum</tp:taxon-name-part></tp:taxon-name></italic> (<tp:taxon-name><tp:taxon-name-part taxon-name-part-type="genus" reg="Acer">Acer</tp:taxon-name-part><tp:taxon-name-part taxon-name-part-type="infraspecific-rank">sect.</tp:taxon-name-part><tp:taxon-name-part taxon-name-part-type="section" reg="Acer">Acer</tp:taxon-name-part><tp:taxon-name-part taxon-name-part-type="infraspecific-rank">ser.</tp:taxon-name-part><tp:taxon-name-part taxon-name-part-type="series" reg="Saccharodendron">Saccharodendron</tp:taxon-name-part></tp:taxon-name>), and <italic><tp:taxon-name><tp:taxon-name-part taxon-name-part-type="genus" reg="Acer">A.</tp:taxon-name-part><tp:taxon-name-part taxon-name-part-type="species" reg="saccharinum">saccharinum</tp:taxon-name-part></tp:taxon-name></italic> (<tp:taxon-name><tp:taxon-name-part taxon-name-part-type="genus" reg="Acer">Acer</tp:taxon-name-part><tp:taxon-name-part taxon-name-part-type="infraspecific-rank">sect.</tp:taxon-name-part><tp:taxon-name-part taxon-name-part-type="section" reg="Rubra">Rubra</tp:taxon-name-part></tp:taxon-name>); subgeneric affiliations according to <xref ref-type="bibr" rid="B23">Davis (2021)</xref>. Phylogenetic analyses of specimens of <italic><tp:taxon-name><tp:taxon-name-part taxon-name-part-type="genus" reg="Takamatsuella">Takamatsuella</tp:taxon-name-part></tp:taxon-name></italic> on <italic><tp:taxon-name><tp:taxon-name-part taxon-name-part-type="genus" reg="Acer">Acer</tp:taxon-name-part><tp:taxon-name-part taxon-name-part-type="species" reg="saccharum">saccharum</tp:taxon-name-part></tp:taxon-name></italic> revealed the existence of a cryptic species on this host, now referred to as <italic><tp:taxon-name><tp:taxon-name-part taxon-name-part-type="genus" reg="Takamatsuella">T.</tp:taxon-name-part><tp:taxon-name-part taxon-name-part-type="species" reg="grandii">grandii</tp:taxon-name-part></tp:taxon-name></italic>. The new species presented here is morphologically very close to <italic><tp:taxon-name><tp:taxon-name-part taxon-name-part-type="genus" reg="Takamatsuella">T.</tp:taxon-name-part><tp:taxon-name-part taxon-name-part-type="species" reg="circinata">circinata</tp:taxon-name-part></tp:taxon-name></italic> but differs in having appendages with walls uniformly 3 µm thick (versus thin-walled or only thickened at the base). The affinity of <italic><tp:taxon-name><tp:taxon-name-part taxon-name-part-type="genus" reg="Takamatsuella">Takamatsuella</tp:taxon-name-part></tp:taxon-name></italic> species on the other host species listed above remains unclear since they belong to different sections of <italic><tp:taxon-name><tp:taxon-name-part taxon-name-part-type="genus" reg="Acer">Acer</tp:taxon-name-part></tp:taxon-name></italic>. Based on the currently available sequences, as well as the high degree of co-evolution within this group of powdery mildews, it can be assumed that the <italic><tp:taxon-name><tp:taxon-name-part taxon-name-part-type="genus" reg="Takamatsuella">Takamatsuella</tp:taxon-name-part></tp:taxon-name></italic> species on <italic><tp:taxon-name><tp:taxon-name-part taxon-name-part-type="genus" reg="Acer">Acer</tp:taxon-name-part><tp:taxon-name-part taxon-name-part-type="species" reg="nigrum">nigrum</tp:taxon-name-part></tp:taxon-name></italic> might be <italic><tp:taxon-name><tp:taxon-name-part taxon-name-part-type="genus" reg="Takamatsuella">T.</tp:taxon-name-part><tp:taxon-name-part taxon-name-part-type="species" reg="grandii">grandii</tp:taxon-name-part></tp:taxon-name></italic>, whereas specimens on <italic><tp:taxon-name><tp:taxon-name-part taxon-name-part-type="genus" reg="Acer">A.</tp:taxon-name-part><tp:taxon-name-part taxon-name-part-type="species" reg="rubrum">rubrum</tp:taxon-name-part></tp:taxon-name></italic> and <italic><tp:taxon-name><tp:taxon-name-part taxon-name-part-type="genus" reg="Acer">A.</tp:taxon-name-part><tp:taxon-name-part taxon-name-part-type="species" reg="saccharinum">saccharinum</tp:taxon-name-part></tp:taxon-name></italic> (sect. <tp:taxon-name><tp:taxon-name-part taxon-name-part-type="genus" reg="Quercus"/><tp:taxon-name-part taxon-name-part-type="section" reg="Rubra">Rubra</tp:taxon-name-part></tp:taxon-name>) are expected to be part of the host range of <italic><tp:taxon-name><tp:taxon-name-part taxon-name-part-type="genus" reg="Takamatsuella">T.</tp:taxon-name-part><tp:taxon-name-part taxon-name-part-type="species" reg="circinata">circinata</tp:taxon-name-part></tp:taxon-name></italic>, pending molecular confirmation.</p></tp:treatment-sec><ref-list><ref id="B17"><mixed-citation xmlns:xlink="http://www.w3.org/1999/xlink" xlink:type="simple"><person-group><name name-style="western"><surname>Braun</surname><given-names>U</given-names></name><name name-style="western"><surname>Cook</surname><given-names>RTA</given-names></name></person-group> (<year>2012</year>) <article-title>Taxonomic Manual of the <italic><tp:taxon-name><tp:taxon-name-part taxon-name-part-type="order">Erysiphales</tp:taxon-name-part></tp:taxon-name></italic> (Powdery Mildews).</article-title><source>CBS Biodiversity Series</source><volume>11</volume>: <fpage>1</fpage>–<lpage>707</lpage>.</mixed-citation></ref><ref id="B23"><mixed-citation xmlns:xlink="http://www.w3.org/1999/xlink" xlink:type="simple"><person-group><name name-style="western"><surname>Davis</surname><given-names>E</given-names></name></person-group> (<year>2021</year>) Systematic Classification of <italic><tp:taxon-name><tp:taxon-name-part taxon-name-part-type="genus">Acer</tp:taxon-name-part></tp:taxon-name></italic>. A Survey of the genus in accordance with The Maple Society Accepted Species Names. <ext-link xlink:href="https://maplesociety.org/wp-content/uploads/2021/07/classificationAcerMarch2021-vf2.pdf" ext-link-type="uri" xlink:type="simple">https://maplesociety.org/wp-content/uploads/2021/07/classificationAcerMarch2021-vf2.pdf</ext-link></mixed-citation></ref></ref-list></tp:taxon-treatment>
