# Supplementary material for: ﻿Hidden treasures of herbaria - even small collections contain a wealth of diversity: the powdery mildews of the North Carolina State Larry F. Grand Mycological Herbarium
Source: IMA Fungus. 2025 Jun 10;16:e156231. doi: 10.3897/imafungus.16.156231 (PMC12256997; doi:10.3897/imafungus.16.156231)
Supplement: Supplementary material 1 — List of taxa, hosts, vouchers, collection localities, and GenBank accession numbers of the specimens examined in the current study [file imafungus-16-e156231-s001.xlsx]

## Sheet: GenBank_Table6
Taxa	Original Label Identification	Host	Voucher*	Collection Locality	Collection Date	ITS+28S	CAM	GAPDH	GS	IGS	RPB2	TUB	Notes
Blumeria graminicola	Erysiphe graminis	Poa pratensis	NCSLG22537	USA:North Carolina	1982-04-19	PV416548
Blumeria graminis	Erysiphe graminis	Triticum aestivum cv. Saluda	NCSLG22536	USA:North Carolina	1987-05-26	PV416547
Blumeria graminis	Erysiphe graminis	Hordeum vulgare	NCSLG22538	USA:North Carolina	1978-05-16	PV416549
Blumeria graminis	Erysiphe graminis	Triticum aestivum	NCSLG22540	USA:North Carolina	1972-06-18	PV416551
Blumeria graminis	Erysiphe graminis	Triticum aestivum	NCSLG22543	USA:North Carolina	1970-05-05	PV416552
Blumeria hordei	Erysiphe graminis	Hordeum sp.	NCSLG22539	USA:North Carolina	1972-07-02	PV416550
Blumeria sp.	Erysiphe graminis	No Host Listed	NCSLG18490	USA:North Carolina	1986-05-02	PV416519
Brasiliomyces setosus	Brasiliomyces setosus	Sapindus oahuensis	NCSLG22455	USA: Hawaii	1984-10-24	PV416538		PV471995		PV409604
Erysiphe alnicola	Erysiphe neglecta	Alnus sp.	NCSLG22610	USA: New Hampshire	1970-09-01	PV416582
Erysiphe amphicarpaeicola	Erysiphe polygoni	Amphicarpaea monoica	BPI564303	USA: Wisconsin	1946-08-26	PV416479
Erysiphe amphicarpaeicola	Erysiphe polygoni	Amphicarpaea bracteata	NCSLG22551	USA:North Carolina	1975-09-16	PV416557				PV409608
Erysiphe amphicarpaeicola	Collected for current manuscript	Amphicarpaea bracteata	NCSLG25124	USA:North Carolina	2024-09-14	PV416665		PV472002	PV471964				Holotype
Erysiphe amphicarpaeicola	Collected for current manuscript	Amphicarpaea bracteata	NCSLG25141	USA:North Carolina	2024-06-01	PV416666		PV472001
Erysiphe amphicarpaeicola	Collected for current manuscript	Amphicarpaea bracteata	NCSLG25142	USA:North Carolina	2024-06-01	PV416667		PV472003
Erysiphe aquilegiae	Oidium calanchoeae	Kalanchoe blossfeldiana	NCSLG17875	USA: North Carolina	2010-03-24	PV416501
Erysiphe aquilegiae	Erysiphe orontii	Asclepias tuberosa	NCSLG18494	USA: North Carolina	2000-09-17	PV416521				PV409593
Erysiphe australiana	Erysiphe lagerstroemiae	Lagerstroemia indica	NCSLG22545	USA:North Carolina	1978-07-13	PV416553
Erysiphe australiana	Oidium sp.	Lagerstroemia indica	NCSLG22722	USA:North Carolina	1986-07-18	PV416607
Erysiphe azaleae	Erysiphe azaleae	Rhododendron sp.	NCSLG22577	USA:North Carolina	1990-11-15	PV416573				PV409620
Erysiphe azaleae	Microsphaera vaccinii	Rhododendron obtusum	NCSLG22617	USA:North Carolina	1982-10-25	PV416589		PV472010		PV409632
Erysiphe azaleae	Microsphaera vaccinii	Rhododendron obtusum	NCSLG22631	USA:North Carolina	1985-11-08	PV416601
Erysiphe begoniicola	Oidium sp.	Begonia sp.	NCSLG22633	USA:North Carolina	1974-05-04	PV416603
Erysiphe biuncinata	Podosphaera biuncinata	Hamamelis x intermedia 'Jelena'	NCSLG24340	USA:North Carolina	1998-10-15	PV416617
Erysiphe biuncinata	Podosphaera biuncinata	Hamamelis virginiana	NCSLG24341	USA:North Carolina	1996-08-15	PV416618
Erysiphe calocladophora	Erysiphe calocladophora	Quercus velutina	NCSLG17333	USA:North Carolina	2005-11-17	PV416491	PV471990			PV409579
Erysiphe calocladophora	Erysiphe calocladophora	Quercus falcata	NCSLG18175	USA: North Carolina	2010-11-01	OR424900	OR427417	OR427511	OR427598	PV409583	OR427678	PV471977
Erysiphe calocladophora	Erysiphe calocladophora	Quercus nigra	NCSLG18181	USA:North Carolina	2008-11-08	PV416507	PV471983	PV472021	PV471956		PV471969	PV471978
Erysiphe calocladophora	Erysiphe abbreviata	Quercus falcata	NCSLG19219	USA: Virginia	2008-11-14	OR42901	OR427418	OR427512	PV471958	PV409600	PV471968	PV471980
Erysiphe calocladophora	Microsphaera calocladophora	Quercus falcata	NCSLG20924	USA:North Carolina	1998-11-05	OR424902	PV471985	PV472022		PV409602	PV471971
Erysiphe calocladophora	Microsphaera alni	Quercus nigra	NCSLG22559	USA:North Carolina	1976-10-20	PV416563		PV472023		PV409613
Erysiphe calocladophora	Microsphaera calocladophora	Quercus phellos	NCSLG22581	USA:North Carolina	1997-11-19	PV416574	PV471986	PV472024	PV471961	PV409621
Erysiphe calocladophora	Microsphaera calocladophora	Quercus nigra	NCSLG22607	USA:North Carolina	1982-10-27	PV416579
Erysiphe calocladophora	Erysiphe sp.	Quercus hemisphaerica	NCSLG24535	USA:North Carolina	1986-10-13	PV416663
Erysiphe capreae	Uncinula salicis	Salix sp.	NCSLG18501	USA:North Carolina	1973-11-04	PV416525
Erysiphe carolinensis	Microsphaera abbreviata	Quercus nigra	NCSLG17111	USA:North Carolina	2004-10-23	PV416490			PV471953	PV409578	PV471966
Erysiphe carolinensis	Erysiphe abbreviata	Quercus laevis	NCSLG17332	USA:North Carolina	2005	OR424906	OR427421	OR427515	OR427600		OR427680
Erysiphe carolinensis	Erysiphe abbreviata	Quercus phellos	NCSLG17816	USA:North Carolina	2006-10-14	PV416500	PV471982	PV472020	PV471955	PV409582	PV471967	PV471976
Erysiphe carolinensis	Microsphaera abbreviata	Quercus nigra	NCSLG18174	USA:North Carolina	2010-11-14	OR424908	OR427423	OR427517	OR427602		OR427682	OR427790
Erysiphe carolinensis	Erysiphe abbreviata	Quercus laevis	NCSLG18203	USA:North Carolina	2008	OR424907	OR427422	OR427516	OR427601		OR427681	OR427791
Erysiphe clintonii	Uncinula clintonii	Tilia americana var. heterophylla	NCSLG18503	USA:North Carolina	1997-11-03	PV416527	PV471984
Erysiphe cornigena	Erysiphe pulchra	Cornus florida	NCSLG19216	USA:North Carolina	2012-10-22	PV416533				PV409597
Erysiphe cornigena	Erysiphe pulchra	Cornus florida	NCSLG19218	USA:North Carolina	2012-10-19	PV416535				PV409599
Erysiphe cornigena	Microsphaera vaccinii	Cornus florida	NCSLG22618	USA:North Carolina	1997-10-30	PV416590
Erysiphe cornigena	Microsphaera pulchra	Cornus florida	NCSLG22619	USA:North Carolina	1997-10-30	PV416591				PV409633
Erysiphe cornigena	Microsphaera pulchra	Cornus florida	NCSLG22620	USA:North Carolina	1997-10-30	PV416592		PV472009		PV409634
Erysiphe cornigena	Microsphaera pulchra	Cornus florida	NCSLG22621	USA:North Carolina	1997-10-30	PV416593				PV409635
Erysiphe cornigena	Microsphaera pulchra	Cornus florida	NCSLG22622	USA:North Carolina	1997-10-30	PV416594				PV409636
Erysiphe cornigena	Microsphaera pulchra	Cornus florida	NCSLG22623	USA:North Carolina	1997-10-30	PV416595
Erysiphe cornigena	Microsphaera pulchra	Cornus florida	NCSLG22624	USA:North Carolina	1997-10-30	PV416596
Erysiphe diffusa	Microsphaera diffusa	Glycine max	NCSLG18499	USA:North Carolina	1980-10-22	PV416524
Erysiphe diffusa	Microsphaera diffusa	Lespedeza sp.	NCSLG22601	USA:North Carolina	1978-10-08	PV416575
Erysiphe euonymicola	Oidium leuconium var. euonymi-japonica	Euonymus japonicus	NCSLG00080	USA:North Carolina	1999-04-28	PV416480
Erysiphe euonymicola	Oidium euonymi-japonici	Euonymus japonicus	NCSLG22724	USA:North Carolina	1990-10-11	PV416608
Erysiphe extensa	Erysiphe extensa var. extensa	Quercus velutina	NCSLG18179	USA:North Carolina	1998-10-01	PV416505				PV409584
Erysiphe extensa	Microsphaera alni	Quercus velutina	NCSLG22567	USA:North Carolina	1972-10-31	PV416567
Erysiphe extensa	Erysiphe extensa var. curta	Quercus velutina	NCSLG22608	USA:North Carolina	1974-09-08	PV416580		PV472017		PV409625
Erysiphe juglandis nigrae	Erysiphe caryae	Carya illinoinensis	NCSLG22603	USA: North Carolina	1982-07-10	PV416577				PV409623
Erysiphe juglandis-nigrae	Erysiphe caryae	Carya illinoinensis	NCSLG17373	USA: North Carolina	2005-09-11	PV416495							Potentially misidentified host
Erysiphe juglandis-nigrae	Microsphaera caryae	Carya illinoinensis	NCSLG18468	USA: North Carolina	1988-11-29	PV416512
Erysiphe juglandis-nigrae	Phyllactinia guttata	Carya illinoinensis	NCSLG23189	USA: North Carolina	1982-08-04	PV416613
Erysiphe lentaginis	Erysiphe sparsa	Viburnum prunifolium	NCSLG18497	USA: North Carolina	1972-10-15	PV416523				PV409595
Erysiphe lentaginis	Microsphaera alni	Viburnum sp.	NCSLG22570	USA: North Carolina	1967-10-20	PV416569
Erysiphe liriodendri	Erysiphe liriodendri	Liriodendron tulipifera	NCSLG17358	USA: North Carolina	2005-11-01	PV416494
Erysiphe liriodendri	Erysiphe polygoni / Erysiphe liriodendri?	Liriodendron tulipifera	NCSLG22547	USA: North Carolina	2000-11-01	PV416554
Erysiphe liriodendri	Erysiphe polygoni / Erysiphe liriodendri?	Liriodendron tulipifera	NCSLG22549	USA: North Carolina	1978-10-02	PV416555				PV409606
Erysiphe lonicerae	Microsphaera caprifoliacearum	Lonicera japonica	NCSLG00143	USA: North Carolina	1999-05-12	PV416481				PV409573
Erysiphe lonicerae	Microsphaera caprifoliacearum	Lonicera japonica	NCSLG01029	USA: North Carolina	2000-05-07	PV416483		PV472004		PV409574
Erysiphe necator	Uncinula necator	Vitis sp.	NCSLG24396	USA: North Carolina	1980-06-09	PV416659
Erysiphe ostryae	Sphaerotheca phytoptophila	Celtis occidentalis	NCSLG24380	USA: North Carolina	1984-05-10	PV416646							Potentially misidentified host
Erysiphe paeoniae	Erysiphe paeoniae	Paeonia lactiflora	NCSLG19224	USA: North Carolina	2012-11-03	PV416537		PV472005		PV409601
Erysiphe parvula	Uncinula parvula	Celtis laevigata	NCSLG15899	USA: North Carolina	2002-10-01	OQ821282	OQ830792		OQ830731	PV409577	OQ830755	OQ830818
Erysiphe parvula	Erysiphe neglecta	Celtis tenuifolia	NCSLG18180	USA: North Carolina	2008-11-04	PV416506		PV471993		PV409585
Erysiphe parvula	Uncinula parvula	Celtis laevigata	NCSLG24394	USA: North Carolina	2000-10-31	PV416658			PV471963	PV409645
Erysiphe phellos	Microsphaera alni	Quercus phellos	NCSLG22557	USA: North Carolina	1972-10-15	PV416561				PV409611
Erysiphe pisi	Erysiphe polygoni	Pisum sativum	NCSLG22254	USA: North Carolina	1975-08-21					PV409603
Erysiphe polygoni	Erysiphe polygoni	Polygonum aviculare	NCSLG22552	USA: Idaho	1965-07-04	PV416558
Erysiphe pseudoextensa	Erysiphe abbreviata	Quercus stellata	NCSLG18469	USA: North Carolina	2008	OR424986		OR427578	OR427662	PV409587		OR427792
Erysiphe pseudoextensa	Microsphaera alni	Quercus prinus	NCSLG22556	USA: North Carolina	1975-09-13	PV416560				PV409610
Erysiphe pseudoextensa	Microsphaera alni	Quercus alba	NCSLG22558	USA: Georgia	1975-09-15	PV416562				PV409612
Erysiphe pseudoextensa	Microsphaera alni	Quercus alba	NCSLG22560	USA: North Carolina	1967-10-16	PV416564				PV409614
Erysiphe pseudoextensa	Microsphaera alni	Quercus stellata	NCSLG22564	USA: North Carolina	1972-09-25	PV416565		PV472016	PV471959	PV409615
Erysiphe pseudoextensa	Microsphaera alni	Quercus stellata	NCSLG22565	USA: North Carolina	1972-09-18	PV416566		PV472018	PV471960	PV409616	PV471973	PV471974
Erysiphe pseudoextensa	Microsphaera alni	Quercus alba	NCSLG22568	USA: North Carolina	1971-10-27	PV416568				PV409617
Erysiphe pseudoextensa	Erysiphe extensa var. curta	Quercus alba	NCSLG22609	USA: North Carolina	1973-10-21	PV416581				PV409626
Erysiphe quercus-laurifoliae	Microsphaera extensa var. curta	Quercus sp.	NCSLG16785	USA: North Carolina	2003-12-03		PV471989	PV472019	PV471952		PV471972	PV471981
Erysiphe quercus-virginianae	Erysiphe abbreviata	Quercus virginiana	NCSLG18481	USA: North Carolina	2011	OR424987	OR427493	OR427579	OR427663		OR427727	OR427793	Holotype
Erysiphe quercus-virginianae	Sequenced for current manuscript	Quercus virginiana	NCSLG24888	USA: Florida	2024-07-04	PV416664
Erysiphe radulescui	Erysiphe cruciferarum	Brassica napus subsp. napus	NCSLG22662	USA: North Carolina	2013-03-12	PV416604				PV409640
Erysiphe schweinitziana	Erysiphe abbreviata	Quercus velutina	NCSLG10045	USA: North Carolina	2000-11-09	PV416484	PV471988		PV471951	PV409575
Erysiphe schweinitziana	Microsphaera abbreviata	Quercus nigra	NCSLG17109	USA: North Carolina	2004	OR424978	OR427486	OR427572	OR427656
Erysiphe schweinitziana	Microsphaera abbreviata	Quercus stellata	NCSLG22605	USA: North Carolina	1980-11-08	PV416578				PV409624
Erysiphe sp.	Erysiphe calocladophora	Quercus hemisphaerica	NCSLG18219	USA: North Carolina	2012-11-24	PV416511	PV471991	PV472015	PV471957		PV471970	PV471975	Potentially undescribed species
Erysiphe sp.	Erysiphe calocladophora	Quercus phellos	NCSLG18470	USA: North Carolina	2010-11-29	PV416513	PV471992			PV409588			Potentially undescribed species
Erysiphe sp.	Phyllactinia angulata	Quercus palustris	NCSLG22917	USA: North Carolina	1972-10-30	PV416610							Potentially undescribed species
Erysiphe symphoricarpi	Microsphaera diffusa	Symphoricarpos albus	NCSLG22602	USA: Idaho	1965-08-13	PV416576				PV409622
Erysiphe syringae	Phyllactinia fraxini	Syringa sp.	NCSLG12822	USA: Pennsylvania	2001-10-30	PV416485
Erysiphe syringae	Microsphaera syringae	Syringa vulgaris	NCSLG18183	USA: North Carolina	2010-10-17	PV416508
Erysiphe syringae	Microsphaera alni	Syringa sp.	NCSLG22571	USA: North Carolina	1980-11-02	PV416570				PV409618
Erysiphe syringae	Microsphaera penicillata	Syringa vulgaris	NCSLG22612	USA: North Carolina	1978-10-01	PV416584				PV409628
Erysiphe ulmi-alatae	Erysiphe macrospora	Ulmus alata	NCSLG17357	USA: North Carolina	2005-11-09	PV416493				PV409580
Erysiphe ulmi-alatae	Oidium subgen. Pseudoidium	Ulmus alata	NCSLG17649	USA: North Carolina	2008-07-07	PV416499			PV471954	PV409581
Erysiphe ulmi-alatae	Uncinula macrospora	Ulmus alata	NCSLG18204	USA: North Carolina	2008-11-03	PV416510				PV409586			Holotype
Erysiphe ulmi-alatae	Uncinula macrospora	Ulmus alata	NCSLG18502	USA: North Carolina	1980-09-12	PV416526
Erysiphe ulmi-alatae	Uncinula macrospora	Ulmus alata	NCSLG24391	USA: North Carolina	1978-09-24	PV416655
Erysiphe ulmi-alatae	Uncinula macrospora	Ulmus alata	NCSLG24392	USA: North Carolina	1972-10-15	PV416656				PV409643
Erysiphe ulmi-alatae	Uncinula macrospora	Ulmus sp.	NCSLG24393	USA: North Carolina	1972-09-27	PV416657				PV409644
Erysiphe vaccinii	Erysiphe vaccinii	Vaccinium sp.	NCSLG18496	USA: North Carolina	2005-10-21	PV416522		PV472012		PV409594
Erysiphe vaccinii	Erysiphe vaccinii	Vaccinium arboreum	NCSLG19217	USA: North Carolina	2012-10-26	PV416534				PV409598
Erysiphe vaccinii	Microsphaera alni var. vaccinii	Vaccinium stamineum	NCSLG22573	USA: North Carolina	1975-09-13	PV416571		PV472013		PV409619
Erysiphe vaccinii	Microsphaera alni var. vaccinii	Vaccinium angustifolium	NCSLG22574	USA: North Carolina	1971-10-26	PV416572
Erysiphe vaccinii	Microsphaera vaccinii	Vaccinium sp.	NCSLG22613	USA: North Carolina	1978-09-28	PV416585				PV409629
Erysiphe vaccinii	Microsphaera vaccinii	Vaccinium sp.	NCSLG22614	USA: North Carolina	1980-10-26	PV416586
Erysiphe vaccinii	Microsphaera vaccinii	Vaccinium sp.	NCSLG22615	USA: North Carolina	1978-10-03	PV416587				PV409630
Erysiphe vaccinii	Microsphaera vaccinii	Vaccinium arboreum	NCSLG22616	USA: North Carolina	1978-08-25	PV416588				PV409631
Erysiphe vaccinii	Microsphaera vaccinii	Vaccinium arboreum	NCSLG22627	USA: North Carolina	2002-10-01	PV416597		PV472011		PV409637
Erysiphe vaccinii	Microsphaera vaccinii	Vaccinium arboreum	NCSLG22628	USA: North Carolina	2000-11-09	PV416598
Erysiphe vaccinii	Microsphaera vaccinii	Vaccinium vacillans	NCSLG22629	USA: North Carolina	1998-10-01	PV416599	PV471987	PV472014	PV471962	PV409638	PV471965
Erysiphe vaccinii	Microsphaera vaccinii	Vaccinium sp.	NCSLG22630	USA: North Carolina	1990-10-23	PV416600				PV409639
Erysiphe vaccinii	Erysiphe vaccinii	Vaccinium angustifolium	NCSLG24436	USA: North Carolina	2022-09-19	PV416661
Erysiphe vaccinii f. elevata	Microsphaera elevata	Catalpa speciosa	NCSLG17108	USA: North Carolina	2004-09-30	PP680953	PP720754	PP720253	PP720746
Erysiphe vanbruntiana	Microsphaera vanbruntiana	Sambucus canadensis	NCSLG17105	USA: North Carolina	2004-11-16	PV416489
Erysiphe viburniphila	Microsphaera sparsa	Viburnum dentatum	NCSLG15577	USA: North Carolina	2002-10-18	PV416487		PV472007		PV409576
Erysiphe viburniphila	Microsphaera diffusa	Viburnum dentatum	NCSLG18471	USA: North Carolina	2000-10-29	PV416514		PV472006		PV409589
Erysiphe viburniphila	Erysiphe sparsa	Viburnum rafinesquianum	NCSLG22611	USA: North Carolina	1998-10-08	PV416583		PV472008		PV409627
Golovinomyces ambrosiae	Golovinomyces cichoracearum	Emilia sonchifolia	NCSLG18110	USA: North Carolina	2009-12-04	PV416502
Golovinomyces ambrosiae	Erysiphe cichoracearum	Ambrosia trifida	NCSLG18487	USA: North Carolina	1977-08-12	PV416517
Golovinomyces ambrosiae	Erysiphe cichoracearum	Aster sp.	NCSLG22456	USA: North Carolina	1998-10-17	PV416539
Golovinomyces ambrosiae	Erysiphe cichoracearum	Solanum carolinense	NCSLG22457	USA: North Carolina	1986-10-09	PV416540		PV471994
Golovinomyces ambrosiae	Erysiphe cichoracearum	Solanum carolinense	NCSLG22459	USA: North Carolina	1982-08-04	PV416542
Golovinomyces ambrosiae	Erysiphe cichoracearum	Verbesina alternifolia	NCSLG22461	USA: North Carolina	1977-08-10	PV416543
Golovinomyces ambrosiae	Erysiphe cichoracearum	Zinnia elegans	NCSLG22466	USA: North Carolina	1974-11-07	PV416545
Golovinomyces ambrosiae	Oidium sp.	Gossypium pilosum	NCSLG22632	USA: North Carolina	1981-11-12	PV416602
Golovinomyces hydrophyllacearum	Erysiphe cichoracearum	Hydrophyllum macrophyllum	NCSLG22467	USA: North Carolina	1972-05-20	PV416546		PV471996		PV409605
Golovinomyces magnicellulatus	Erysiphe magnicellulata	Phlox paniculata	NCSLG18479	USA: North Carolina	2011-11-09	PV416515		PV471998		PV409590
Golovinomyces magnicellulatus	Erysiphe magnicellulata	Phlox paniculata	NCSLG18493	USA: North Carolina	2006-06-29	PV416520		PV471999		PV409592
Golovinomyces magnicellulatus	Erysiphe magnicellulata	Phlox sp.	NCSLG22550	USA: New Jersey	1978-10-02	PV416556				PV409607
Golovinomyces monardae	Golovinomyces biocellatus	Monarda didyma	NCSLG17613	USA: North Carolina	2007-07-29	PV416498
Golovinomyces salviae	Erysiphe galeopsidis	Glechoma hederacea	NCSLG18489	USA: North Carolina	1990-09-27	PV416518
Golovinomyces sordidus	Erysiphe cichoracearum	Plantago rugelii	NCSLG22463	USA: North Carolina	1975-09-23	PV416544
Golovinomyces verbenae	Erysiphe cichoracearum	Verbena bonariensis	NCSLG18484	USA: North Carolina	2011-10-21	PV416516				PV409591
Golovinomyces verbenae	Erysiphe cichoracearum	Verbena bonariensis	NCSLG18509	USA: North Carolina	2011-10-30	PV416531		PV471997		PV409596
Golovinomyces verbenae	Oidium sp.	Verbena urticifolia	NCSLG22721	USA: North Carolina	1978-07-30	PV416606
Neoerysiphe chelones	Erysiphe polygoni	Chelone lyonii	NCSLG22553	USA: North Carolina	1970-08-08	PV416559				PV409609
Neoerysiphe galeopsidis	Neoerysiphe galeopsidis	Lamium purpureum	NCSLG17547	USA: North Carolina	2007-03-10	PV416496
Phyllactinia angulata	Phyllactinia angulata	Quercus stellata	NCSLG17343	USA: North Carolina	2005-11-12	PV416492
Phyllactinia angulata	Phyllactinia angulata	Quercus palustris	NCSLG18182	USA: North Carolina	2010-10-01	PQ585297						PQ589056
Phyllactinia angulata	Phyllactinia angulata	Quercus palustris	NCSLG18201	USA: North Carolina	2010-11-29	PV416509
Phyllactinia angulata	Phyllactinia angulata	Quercus nigra	NCSLG18482	USA: North Carolina	2011-11-09	PQ585299	PQ626089				PQ588990	PQ589046
Phyllactinia angulata	Phyllactinia angulata	Quercus rubra	NCSLG19220	USA: North Carolina	2012-11-15	PQ585293	PQ626090				PQ588991	PQ589057
Phyllactinia angulata	Phyllactinia angulata	Quercus nigra	NCSLG19221	USA: North Carolina	2012-11-23	PV416536
Phyllactinia angulata	Phyllactinia guttata	Quercus velutina	NCSLG23190	USA: North Carolina	1980-11-28	PV416614
Phyllactinia angulata	Phyllactinia guttata	Fagus grandifolia	NCSLG23195	USA: North Carolina	1978-09-24	PQ585289
Phyllactinia antarctica	Phyllactinia guttata	Alnus serrulata	NCSLG15897	USA: North Carolina	2002-12-01	PV416488
Phyllactinia antarctica	Phyllactinia guttata	Alnus serrulata	NCSLG17106	USA: North Carolina	2004-11-13	PQ585234						PQ589061
Phyllactinia betulae	Phyllactinia corylea	Betula nigra	NCSLG22920	USA: North Carolina	1972-10-27	PQ585325
Phyllactinia betulae	Phyllactinia guttata	Betula nigra	NCSLG23185	USA: North Carolina	1997-10-28	PQ585321
Phyllactinia betulae	Phyllactinia guttata	Betula nigra	NCSLG23187	USA: North Carolina	1982-11-08	PV416612
Phyllactinia liriodendri	Phyllactinia guttata	Liriodendron tulipifera	NCSLG17104	USA: North Carolina	2004-11-01	PQ585170						PQ589087
Phyllactinia liriodendri	Phyllactinia corylea	Liriodendron tulipifera	NCSLG22914	USA: North Carolina	1972-11-01	PQ585171						PQ589086	Epitype
Phyllactinia liriodendri	Phyllactinia guttata	Magnolia acuminata	NCSLG23198	USA: North Carolina	1976-10-23	PQ585172
Phyllactinia robiniae	Phyllactinia guttata	Robinia pseudoacacia	NCSLG12824	USA: North Carolina	2001-10-01	PV416486
Phyllactinia robiniae	Phyllactinia guttata	Robinia pseudoacacia	NCSLG23115	USA: North Carolina	1998-11-10	PQ585283						PQ589101
Phyllactinia robiniae	Phyllactinia guttata	Robinia pseudoacacia	NCSLG23184	USA: North Carolina	1997-11-15	PQ585284
Phyllactinia sp.	Phyllactinia guttata	Carpinus caroliniana	NCSLG17103	USA: North Carolina	2004-11-26	PQ585314						PQ589104	Potentially undescribed species
Phyllactinia sp.	Phyllactinia guttata	Fagus grandifolia	NCSLG22911	USA: North Carolina	1982-10-28	PV416609
Phyllactinia sp.	Phyllactinia guttata	Cornus sp.	NCSLG22922	USA: Washington	1930-09-21	PV416611
Phyllactinia sp.	Phyllactinia guttata	Cornus florida	NCSLG23192	USA: North Carolina	1980-11-02	PV416615
Phyllactinia ulmi	Phyllactinia guttata	Ulmus parvifolia	NCSLG23200	USA: North Carolina	1967-10-23	PQ585307
Pleochaeta polychaeta	Pleochaeta polychaeta	Celtis tenuifolia	NCSLG00819	USA: North Carolina	1999-10-22	PQ585146
Pleochaeta polychaeta	Pleochaeta polychaeta	Celtis tenuifolia	NCSLG01787	USA: North Carolina	2000-09-29	PQ585144
Pleochaeta polychaeta	Pleochaeta polychaeta	Celtis tenuifolia	NCSLG02326	USA: North Carolina	2000-10-01	PQ585145
Pleochaeta polychaeta	Pleochaeta polychaeta	Celtis laevigata	NCSLG24339	USA: North Carolina	1998-10-28	PQ585147
Podosphaera leucotricha	Podosphaera leucotricha	Malus sylvestris	NCSLG24345	USA: North Carolina	1975-08-27	PV416620
Podosphaera macrospora	Podosphaera macrospora	Heuchera cv. 'Southern Comfort'	NCSLG22663	USA: North Carolina	2012-01-25	PV416605
Podosphaera pannosa	Sphaerotheca pannosa	Prunus laurocerasus	NCSLG24373	USA: North Carolina	1988-06-30	PV416644
Podosphaera prunicola	Podosphaera sp.	Prunus serotina	NCSLG17568	USA: North Carolina	2007-06-27	PV416497
Podosphaera sp.	Podosphaera leucotricha	Photinia serrulata	NCSLG24343	USA: North Carolina	1986-10-09	PV416619
Podosphaera sp.	Sphaerotheca macularis	Epilobium sp.	NCSLG24376	USA: Idaho	1965-07-03	PV416645
Podosphaera xanthii	Sphaerotheca fuliginea	Cucumis melo	NCSLG18505	USA: North Carolina	1986-09-30	PV416528
Podosphaera xanthii	Erysiphe cichoracearum	Cucurbita maxima	NCSLG22458	USA: North Carolina	1984-07-26	PV416541
Podosphaera xanthii	Oidium sp.	Cucumis sativa	NCSLG23728	USA: North Carolina	1978-07-30	PV416616
Podosphaera xanthii	Sphaerotheca fuliginea	Cucurbita pepo	NCSLG24347	USA: North Carolina	1997-11-17	PV416622
Podosphaera xanthii	Sphaerotheca fuliginea	Cucurbita pepo	NCSLG24348	USA: North Carolina	1987-10-06	PV416623
Podosphaera xanthii	Sphaerotheca fuliginea	Cucurbita pepo	NCSLG24349	USA: North Carolina	1987-10-02	PV416624
Podosphaera xanthii	Sphaerotheca fuliginea	Cucurbita pepo	NCSLG24350	USA: North Carolina	1986-11-05	PV416625
Podosphaera xanthii	Sphaerotheca fuliginea	Cucurbita maxima	NCSLG24352	USA: North Carolina	1986-10-22	PV416626
Podosphaera xanthii	Sphaerotheca fuliginea	Cucurbita maxima	NCSLG24353	USA: North Carolina	1986-10-22	PV416627
Podosphaera xanthii	Sphaerotheca fuliginea	Cucurbita pepo	NCSLG24354	USA: North Carolina	1986-10-22	PV416628
Podosphaera xanthii	Sphaerotheca fuliginea	Cucurbita pepo	NCSLG24355	USA: North Carolina	1986-10-22	PV416629
Podosphaera xanthii	Sphaerotheca fuliginea	Lagenaria siceraria	NCSLG24356	USA: North Carolina	1986-10-22	PV416630
Podosphaera xanthii	Sphaerotheca fuliginea	Lagenaria siceraria	NCSLG24357	USA: North Carolina	1986-10-22	PV416631
Podosphaera xanthii	Sphaerotheca fuliginea	Cucurbita pepo	NCSLG24358	USA: North Carolina	1986-10-07	PV416632
Podosphaera xanthii	Sphaerotheca fuliginea	Cucurbita pepo	NCSLG24359	USA: North Carolina	1986-10-07	PV416633
Podosphaera xanthii	Sphaerotheca fuliginea	Cucurbita maxima	NCSLG24360	USA: North Carolina	1986-09-30	PV416634
Podosphaera xanthii	Sphaerotheca fuliginea	Cucurbita maxima	NCSLG24361	USA: North Carolina	1986-09-30	PV416635
Podosphaera xanthii	Sphaerotheca fuliginea	Cucurbita pepo	NCSLG24362	USA: North Carolina	1986-09-30	PV416636
Podosphaera xanthii	Sphaerotheca fuliginea	Cucurbita pepo	NCSLG24364	USA: North Carolina	1986-10-29	PV416637
Podosphaera xanthii	Sphaerotheca fuliginea	Cucumis sativa	NCSLG24365	USA: North Carolina	1986-09-30	PV416638
Podosphaera xanthii	Sphaerotheca fuliginea	Lagenaria siceraria	NCSLG24366	USA: North Carolina	1986-09-30	PV416639
Podosphaera xanthii	Sphaerotheca fuliginea	Lagenaria siceraria	NCSLG24367	USA: North Carolina	1986-09-30	PV416640
Podosphaera xanthii	Sphaerotheca fuliginea	Lagenaria siceraria	NCSLG24368	USA: North Carolina	1986-09-30	PV416641
Podosphaera xanthii	Sphaerotheca fuliginea	Lagenaria siceraria	NCSLG24369	USA: North Carolina	1986-09-30	PV416642
Podosphaera xanthii	Sphaerotheca fuliginea	Lagenaria siceraria	NCSLG24370	USA: North Carolina	1986-09-30	PV416643
Sawadaea bicornis	Sawadaea bicornis?	Acer sp.	NCSLG24346	UK: England	1988-10-13	PV416621
Takamatsuella circinata	Uncinula circinata	Acer rubrum	NCSLG00585	USA: North Carolina	1999-11-01	PV416482
Takamatsuella circinata	Erysiphe circinata	Acer rubrum	NCSLG18177	USA: North Carolina	2008-10-19	PV416503
Takamatsuella circinata	Erysiphe circinata	Acer rubrum	NCSLG18178	USA: North Carolina	2008-11-08	PV416504
Takamatsuella circinata	Erysiphe circinata	Acer rubrum	NCSLG18507	USA: North Carolina	2011-10-26	PV416530
Takamatsuella circinata	Erysiphe circinata	Acer rubrum	NCSLG19172	USA: North Carolina	2012-10-17	PV416532
Takamatsuella circinata	Uncinula circinata	Acer rubrum	NCSLG24383	USA: North Carolina	1997-10-30	PV416649
Takamatsuella circinata	Uncinula circinata	Acer rubrum	NCSLG24384	USA: North Carolina	1985-11-13	PV416650
Takamatsuella circinata	Uncinula circinata	Acer rubrum	NCSLG24387	USA: North Carolina	1978-10-20	PV416652
Takamatsuella circinata	Uncinula circinata	Acer rubrum	NCSLG24388	USA: North Carolina	1973-10-21	PV416653				PV409642
Takamatsuella circinata	Uncinula circinata	Acer rubrum	NCSLG24389	USA: North Carolina	1972-11-05	PV416654
Takamatsuella circinata	Takamatsuella circinata	Acer sp.	NCSLG24428	USA: North Carolina	2023-10-25	PV416660
Takamatsuella circinata	Collected for current manuscript	Acer rubrum	NCSLG24474	USA:North Carolina	2023-10-31	PV416662		PV472000
Takamatsuella grandii	Uncinula circinata	Acer saccharum	NCSLG18506	USA:North Carolina	2011-10-26	PV416529
Takamatsuella grandii	Uncinula circinata	Acer saccharum	NCSLG24381	USA:North Carolina	1998-10-06	PV416647
Takamatsuella grandii	Uncinula circinata	Acer saccharum	NCSLG24382	USA:North Carolina	1998-10-01	PV416648
Takamatsuella grandii	Uncinula circinata	Acer saccharum	NCSLG24386	USA:North Carolina	1980-11-05	PV416651				PV409641			Holotype
*BPI=U.S. National Fungus Collections; NCSLG= Larry F Grand Mycological Herbarium, North Carolina State University
